# Supplementary material for: Novel Candidate Genes for Non-Syndromic Tooth Agenesis Identified Using Targeted Next-Generation Sequencing
Source: J Clin Med. 2022 Oct 15;11(20):6089. doi: 10.3390/jcm11206089 (PMC9605476; doi:10.3390/jcm11206089)
Supplement: Supplementary file 1 [file jcm-11-06089-s001.zip]

Archive with 4 entries (3 files):
- jcm-1958592-Supplementary-revised-1st/
- jcm-1958592-Supplementary-revised-1st/Figure 1_R1.png
- jcm-1958592-Supplementary-revised-1st/Supplementary figures 1-8_R1.pdf
- jcm-1958592-Supplementary-revised-1st/Supplementary Tables 1-3_R1.xlsx
