# Supplementary material for: Novel Candidate Genes for Non-Syndromic Tooth Agenesis Identified Using Targeted Next-Generation Sequencing
Source: J Clin Med. 2022 Oct 15;11(20):6089. doi: 10.3390/jcm11206089 (PMC9605476; doi:10.3390/jcm11206089)
Supplement: Supplementary file 1 [file jcm-11-06089-s001.zip › jcm-1958592-Supplementary-revised-1st/Supplementary Tables 1-3_R1.xlsx]

## Sheet: Table S1
Table S1
NGS targeted multigene panel for ns-TA.
								MOUSE
HUMAN										Phenotype of knockout mouse models (Mammalian Phenotype, MP) - based on Mouse Genome Database - http://www.informatics.jax.org/
Gene name	Gene description	Gene stable ID	Karyotype band	Gene start (bp)	Gene end (bp)	Strand	Phenotype description - based on OMIM - https://omim.org/	Gene name	MGI gene ID	ID	Term
ABCA4	ATP binding cassette subfamily A member 4 [Source:HGNC Symbol;Acc:HGNC:34]	ENSG00000198691	p22.1	93992834	94121148	-1	Cone rod dystrophy	Abca4	MGI:109424	MP:0005239	abnormal Bruch membrane morphology
							CONE-ROD DYSTROPHY 3			MP:0005253	abnormal eye physiology
							MACULAR DEGENERATION AGE-RELATED 2			MP:0003729	abnormal photoreceptor outer segment morphology
							NON RARE IN EUROPE: Age-related macular degeneration			MP:0005201	abnormal retinal pigment epithelium morphology
							Retinitis pigmentosa			MP:0011232	abnormal vitamin A level
							RETINITIS PIGMENTOSA 19			MP:0003011	delayed dark adaptation
							STARGARDT DISEASE			MP:0013612	enlarged caudal vertebrae
							STARGARDT DISEASE 1			MP:0005561	increased mean corpuscular hemoglobin
										MP:0008842	lipofuscinosis
										MP:0008584	photoreceptor outer segment degeneration
										MP:0008450	retinal photoreceptor degeneration
										MP:0008515	thin retinal outer nuclear layer
										MP:0004609	vertebral fusion
										MP:0005391	vision/eye phenotype
ACSS2	acyl-CoA synthetase short chain family member 2 [Source:HGNC Symbol;Acc:HGNC:15814]	ENSG00000131069	q11.22	34872146	34927962	1		Acss2	MGI:1890410	No phenotypic analysis available
ACVR2A	activin A receptor type 2A [Source:HGNC Symbol;Acc:HGNC:173]	ENSG00000121989	q22.3	147844517	147930826	1		Acvr2a	MGI:102806	MP:0002784	abnormal Sertoli cell morphology
										MP:0002116	abnormal craniofacial bone morphology
										MP:0000428	abnormal craniofacial morphology
										MP:0001697	abnormal embryo size
										MP:0001927	abnormal estrous cycle
										MP:0002092	abnormal eye morphology
										MP:0001340	abnormal eyelid morphology
										MP:0001695	abnormal gastrulation
										MP:0004848	abnormal liver size
										MP:0001131	abnormal ovarian follicle morphology
										MP:0001126	abnormal ovary morphology
										MP:0000288	abnormal pericardium morphology
										MP:0002216	abnormal seminiferous tubule morphology
										MP:0006380	abnormal spermatid morphology
										MP:0006378	abnormal spermatogonia morphology
										MP:0003830	abnormal testis development
										MP:0001134	absent corpus luteum
										MP:0000125	absent incisors
										MP:0005159	azoospermia
										MP:0000111	cleft palate
										MP:0005163	cyclopia
										MP:0005012	decreased eosinophil cell number
										MP:0004901	decreased male germ cell number
										MP:0000222	decreased neutrophil cell number
										MP:0004852	decreased testis weight
										MP:0008975	delayed male fertility
										MP:0011108	embryonic lethality during organogenesis, incomplete penetrance
										MP:0005379	endocrine/exocrine gland phenotype
										MP:0001926	female infertility
										MP:0000460	mandible hypoplasia
										MP:0011087	neonatal lethality, complete penetrance
										MP:0011110	preweaning lethality, incomplete penetrance
										MP:0001923	reduced female fertility
										MP:0005389	reproductive system phenotype
										MP:0001147	small testis
										MP:0001749	suppressed circulating follicle stimulating hormone level
										MP:0009081	thin uterus
ADAMTS1	ADAM metallopeptidase with thrombospondin type 1 motif 1 [Source:HGNC Symbol;Acc:HGNC:217]	ENSG00000154734	q21.3	26835755	26845409	-1		Adamts1	MGI:109249	MP:0008289	abnormal adrenal medulla morphology
										MP:0001614	abnormal blood vessel morphology
										MP:0003385	abnormal body wall morphology
										MP:0000266	abnormal heart morphology
										MP:0011376	abnormal kidney corticomedullary boundary morphology
										MP:0002135	abnormal kidney morphology
										MP:0000689	abnormal spleen morphology
										MP:0002111	abnormal tail morphology
										MP:0000534	abnormal ureter morphology
										MP:0011487	abnormal ureteropelvic junction morphology
										MP:0011303	absent kidney papilla
										MP:0001262	decreased body weight
										MP:0001935	decreased litter size
										MP:0002682	decreased mature ovarian follicle number
										MP:0003355	decreased ovulation rate
										MP:0010025	decreased total body fat amount
										MP:0011460	decreased urine chloride ion level
										MP:0005618	decreased urine potassium level
										MP:0006317	decreased urine sodium level
										MP:0011305	dilated kidney calyx
										MP:0001123	dilated uterus
										MP:0003068	enlarged kidney
										MP:0000691	enlarged spleen
										MP:0006203	eye hemorrhage
										MP:0005376	homeostasis/metabolism phenotype
										MP:0000519	hydronephrosis
										MP:0001729	impaired embryo implantation
										MP:0001566	increased circulating phosphate level
										MP:0003917	increased kidney weight
										MP:0011423	kidney cortex atrophy
										MP:0011422	kidney medulla atrophy
										MP:0011565	kidney papillary hypoplasia
										MP:0011090	perinatal lethality, incomplete penetrance
										MP:0001762	polyuria
										MP:0011086	postnatal lethality, incomplete penetrance
										MP:0011110	preweaning lethality, incomplete penetrance
										MP:0001923	reduced female fertility
										MP:0002188	small heart
										MP:0003587	ureter obstruction
										MP:0011491	ureteropelvic junction obstruction
										MP:0009082	uterus cysts
ADAMTS2	ADAM metallopeptidase with thrombospondin type 1 motif 2 [Source:HGNC Symbol;Acc:HGNC:218]	ENSG00000087116	q35.3	179110853	179345461	-1	Dermatosparaxis Ehlers-Danlos syndrome	Adamts2	MGI:1347356	MP:0008438	abnormal cutaneous collagen fibril morphology
							Ehlers-Danlos syndrome dermatosparaxis type			MP:0000377	abnormal hair follicle morphology
										MP:0002689	abnormal molar morphology
										MP:0001156	abnormal spermatogenesis
										MP:0000159	abnormal xiphoid process morphology
										MP:0001958	emphysema
										MP:0001925	male infertility
										MP:0002169	no abnormal phenotype detected
										MP:0002687	oligozoospermia
										MP:0000445	short snout
										MP:0001199	thin skin
										MP:0012546	triangular face
ADAMTS20	ADAM metallopeptidase with thrombospondin type 1 motif 20 [Source:HGNC Symbol;Acc:HGNC:17178]	ENSG00000173157	q12	43353866	43552203	-1		Adamts20	MGI:2660628	MP:0002075	abnormal coat/hair pigmentation
										MP:0009555	abnormal hair follicle melanin granule distribution
										MP:0004381	abnormal hair follicle melanocyte morphology
										MP:0009784	abnormal melanoblast migration
										MP:0002095	abnormal skin pigmentation
										MP:0000373	belly spot
										MP:0002671	belted
										MP:0001891	hydrocephaly
										MP:0000571	interdigital webbing
										MP:0001186	pigmentation phenotype
										MP:0000564	syndactyly
										MP:0002940	variable body spotting
										MP:0002938	white spotting
ADAMTS9	ADAM metallopeptidase with thrombospondin type 1 motif 9 [Source:HGNC Symbol;Acc:HGNC:13202]	ENSG00000163638	p14.1	64515654	64688000	-1	Juvenile nephronophthisis	Adamts9	MGI:1916320	MP:0014134	abnormal embryo morphology
							Nephronophthisis Related Ciliopathy			MP:0001697	abnormal embryo size
										MP:0003886	abnormal embryonic epiblast morphology
										MP:0009387	abnormal epidermal pigmentation
										MP:0002092	abnormal eye morphology
										MP:0001695	abnormal gastrulation
										MP:0000266	abnormal heart morphology
										MP:0000285	abnormal heart valve morphology
										MP:0002339	abnormal lymph node morphology
										MP:0009783	abnormal melanoblast morphology
										MP:0005174	abnormal tail pigmentation
										MP:0011186	abnormal visceral endoderm morphology
										MP:0001683	absent mesoderm
										MP:0003988	disorganized embryonic tissue
										MP:0002582	disorganized extraembryonic tissue
										MP:0011096	embryonic lethality between implantation and somite formation, complete penetrance
										MP:0011098	embryonic lethality during organogenesis, complete penetrance
										MP:0013292	embryonic lethality prior to organogenesis
										MP:0000274	enlarged heart
										MP:0000571	interdigital webbing
										MP:0005371	limbs/digits/tail phenotype
										MP:0002169	no abnormal phenotype detected
										MP:0001186	pigmentation phenotype
										MP:0011100	preweaning lethality, complete penetrance
										MP:0011110	preweaning lethality, incomplete penetrance
										MP:0000564	syndactyly
ADAMTSL1	ADAMTS like 1 [Source:HGNC Symbol;Acc:HGNC:14632]	ENSG00000178031	p22.2	17906563	18910950	1	Microcephaly-facial dysmorphism-ocular anomalies-multiple congenital anomalies syndrome	Adamtsl1	MGI:1924989	No phenotypic analysis available
ADGRL2	adhesion G protein-coupled receptor L2 [Source:HGNC Symbol;Acc:HGNC:18582]	ENSG00000117114	p31.1	81306147	81992436	1		Adgrl2	MGI:2139714	MP:0006126	abnormal cardiac outflow tract development
										MP:0000267	abnormal heart development
										MP:0003922	abnormal heart right atrium morphology
										MP:0003920	abnormal heart right ventricle morphology
										MP:0010432	common ventricle
										MP:0010580	decreased heart left ventricle size
										MP:0001402	hypoactivity
										MP:0011099	lethality throughout fetal growth and development, complete penetrance
										MP:0011091	prenatal lethality, complete penetrance
ADK	adenosine kinase [Source:HGNC Symbol;Acc:HGNC:257]	ENSG00000156110	q22.2	74151202	74709963	1	Autosomal Recessive Mental Retardation	Adk	MGI:87930	MP:0002206	abnormal CNS synaptic transmission
							HYPERMETHIONINEMIA DUE TO ADENOSINE KINASE DEFICIENCY			MP:0002062	abnormal associative learning
							Hypermethioninemia encephalopathy due to adenosine kinase deficiency			MP:0001777	abnormal body temperature homeostasis
										MP:0004994	abnormal brain wave pattern
										MP:0002912	abnormal excitatory postsynaptic potential
										MP:0001764	abnormal homeostasis
										MP:0003806	abnormal nucleotide metabolism
										MP:0000950	abnormal seizure response to pharmacological agent
										MP:0004859	abnormal synaptic plasticity
										MP:0001957	apnea
										MP:0000947	convulsive seizures
										MP:0001265	decreased body size
										MP:0001262	decreased body weight
										MP:0001290	delayed eyelid opening
										MP:0003008	enhanced long term potentiation
										MP:0009358	environmentally induced seizures
										MP:0002183	gliosis
										MP:0002628	hepatic steatosis
										MP:0001399	hyperactivity
										MP:0009454	impaired contextual conditioning behavior
										MP:0002906	increased susceptibility to pharmacologically induced seizures
										MP:0031115	macrovesicular hepatic steatosis
										MP:0031116	microvesicular hepatic steatosis
										MP:0000948	nonconvulsive seizures
										MP:0000603	pale liver
										MP:0001732	postnatal growth retardation
										MP:0011085	postnatal lethality, complete penetrance
AJUBA	ajuba LIM protein [Source:HGNC Symbol;Acc:HGNC:20250]	ENSG00000129474	q11.2	22971177	22982551	-1		Ajuba	MGI:1341886	MP:0000572	abnormal autopod morphology
										MP:0003091	abnormal cell migration
										MP:0002110	abnormal digit morphology
										MP:0005016	decreased lymphocyte cell number
										MP:0009142	decreased prepulse inhibition
										MP:0000219	increased neutrophil cell number
										MP:0004952	increased spleen weight
ALPL	alkaline phosphatase, biomineralization associated [Source:HGNC Symbol;Acc:HGNC:438]	ENSG00000162551	p36.12	21509397	21578410	1	Adult hypophosphatasia	Alpl	MGI:87983	MP:0030545	abnormal acellular cementum morphology
							Childhood-onset hypophosphatasia			MP:0004189	abnormal alveolar process morphology
							Hypophosphatasia			MP:0009642	abnormal blood homeostasis
							HYPOPHOSPHATASIA ADULT			MP:0030546	abnormal cellular cementum morphology
							HYPOPHOSPHATASIA CHILDHOOD			MP:0030452	abnormal cementum mineralization
							HYPOPHOSPHATASIA INFANTILE			MP:0003933	abnormal cementum morphology
							Infantile hypophosphatasia			MP:0030451	abnormal dentin mineralization
							ODONTOHYPOPHOSPHATASIA			MP:0001664	abnormal digestion
							Perinatal lethal hypophosphatasia			MP:0000133	abnormal long bone metaphysis morphology
							Prenatal benign hypophosphatasia			MP:0002108	abnormal muscle morphology
										MP:0030453	abnormal odontoblast morphology
										MP:0004986	abnormal osteoblast morphology
										MP:0005006	abnormal osteoblast physiology
										MP:0000109	abnormal parietal bone morphology
										MP:0000496	abnormal small intestine morphology
										MP:0001077	abnormal spinal nerve morphology
										MP:0000689	abnormal spleen morphology
										MP:0002371	abnormal thymus cortex morphology
										MP:0000116	abnormal tooth development
										MP:0002100	abnormal tooth morphology
										MP:0011165	abnormal tooth root development
										MP:0030493	abnormal tooth root morphology
										MP:0001957	apnea
										MP:0005150	cachexia
										MP:0011585	decreased alkaline phosphatase activity
										MP:0001265	decreased body size
										MP:0000063	decreased bone mineral density
										MP:0020137	decreased bone mineralization
										MP:0002966	decreased circulating alkaline phosphatase level
										MP:0000221	decreased leukocyte cell number
										MP:0006396	decreased long bone epiphyseal plate size
										MP:0010025	decreased total body fat amount
										MP:0009346	decreased trabecular bone thickness
										MP:0020138	delayed bone mineralization
										MP:0030562	enlarged dental pulp chamber
										MP:0000061	fragile skeleton
										MP:0001405	impaired coordination
										MP:0004992	increased bone resorption
										MP:0010868	increased bone trabecula number
										MP:0001634	internal hemorrhage
										MP:0001915	intracranial hemorrhage
										MP:0001182	lung hemorrhage
										MP:0009246	pale spleen
										MP:0011085	postnatal lethality, complete penetrance
										MP:0002064	seizures
										MP:0030497	short tooth root
										MP:0000692	small spleen
										MP:0030281	thin parietal bone
										MP:0000746	weakness
ALX1	ALX homeobox 1 [Source:HGNC Symbol;Acc:HGNC:1494]	ENSG00000180318	q21.31	85280220	85301784	1	FRONTONASAL DYSPLASIA 3	Alx1	MGI:104621	MP:0000783	abnormal forebrain morphology
							Frontonasal dysplasia-severe microphthalmia-severe facial clefting syndrome			MP:0004726	abnormal nasal capsule morphology
										MP:0005249	abnormal palatine bone morphology
										MP:0004508	abnormal pectoral girdle bone morphology
										MP:0009546	absent gastric milk in neonates
										MP:0004383	absent interparietal bone
										MP:0000075	absent neurocranium
										MP:0004449	absent presphenoid bone
										MP:0003104	acrania
										MP:0005382	craniofacial phenotype
										MP:0001575	cyanosis
										MP:0011862	decreased cranium length
										MP:0001302	eyelids open at birth
										MP:0005377	hearing/vestibular/ear phenotype
										MP:0012702	increased embryonic neuroepithelium thickness
										MP:0002778	meroanencephaly
										MP:0011087	neonatal lethality, complete penetrance
										MP:0000929	open neural tube
										MP:0030066	short face
										MP:0000088	short mandible
										MP:0000097	short maxilla
										MP:0003108	short zygomatic bone
										MP:0000435	shortened head
										MP:0005390	skeleton phenotype
										MP:0004459	small alisphenoid bone
										MP:0004377	small frontal bone
										MP:0004418	small parietal bone
										MP:0004444	small supraoccipital bone
										MP:0030121	small temporal bone squamous part
ALX3	ALX homeobox 3 [Source:HGNC Symbol;Acc:HGNC:449]	ENSG00000156150	p13.3	110059870	110070672	-1	FRONTONASAL DYSPLASIA TYPE 1	Alx3	MGI:1277097	MP:0000313	abnormal cell death
							Frontorhiny			MP:0003935	abnormal craniofacial development
										MP:0004261	abnormal embryonic neuroepithelium morphology
										MP:0011260	abnormal head mesenchyme morphology
										MP:0003562	abnormal pancreatic beta cell physiology
										MP:0003059	decreased insulin secretion
										MP:0009114	decreased pancreatic beta cell mass
										MP:0003984	embryonic growth retardation
										MP:0000914	exencephaly
										MP:0009264	failure of eyelid fusion
										MP:0005376	homeostasis/metabolism phenotype
										MP:0005293	impaired glucose tolerance
										MP:0005559	increased circulating glucose level
										MP:0002079	increased circulating insulin level
										MP:0013279	increased fasting circulating glucose level
										MP:0014117	increased pancreatic beta cell apoptosis
										MP:0005331	insulin resistance
										MP:0000108	midline facial cleft
										MP:0011088	neonatal lethality, incomplete penetrance
										MP:0000929	open neural tube
										MP:0011110	preweaning lethality, incomplete penetrance
										MP:0001923	reduced female fertility
										MP:0005390	skeleton phenotype
										MP:0009172	small pancreatic islets
ALX4	ALX homeobox 4 [Source:HGNC Symbol;Acc:HGNC:450]	ENSG00000052850	p11.2	44260440	44310139	-1	Craniosynostosis 5 susceptibility to	Alx4	MGI:108359	MP:0003257	abnormal abdominal wall morphology
							Enlarged parietal foramina			MP:0000107	abnormal frontal bone morphology
							Frontonasal dysplasia 2			MP:0002109	abnormal limb morphology
							Frontonasal dysplasia-alopecia-genital anomalies syndrome			MP:0002108	abnormal muscle morphology
							Isolated scaphocephaly			MP:0000074	abnormal neurocranium morphology
							PARIETAL FORAMINA 2			MP:0000109	abnormal parietal bone morphology
							Potocki-Shaffer syndrome			MP:0012528	abnormal zone of polarizing activity morphology
										MP:0004691	absent pubis
										MP:0000414	alopecia
										MP:0001304	cataract
										MP:0000422	delayed hair appearance
										MP:0001302	eyelids open at birth
										MP:0010202	focal dorsal hair loss
										MP:0000757	herniated abdominal wall
										MP:0011088	neonatal lethality, incomplete penetrance
										MP:0002169	no abnormal phenotype detected
										MP:0001300	ocular hypertelorism
										MP:0003052	omphalocele
										MP:0011090	perinatal lethality, incomplete penetrance
										MP:0000562	polydactyly
										MP:0009743	preaxial polydactyly
										MP:0011091	prenatal lethality, complete penetrance
										MP:0000445	short snout
										MP:0002764	short tibia
										MP:0004418	small parietal bone
										MP:0004692	small pubis
										MP:0001199	thin skin
										MP:0006411	upturned snout
AMBN	ameloblastin [Source:HGNC Symbol;Acc:HGNC:452]	ENSG00000178522	q13.3	70592256	70607288	1	AMELOGENESIS IMPERFECTA TYPE IF	Ambn	MGI:104655	MP:0002650	abnormal ameloblast morphology
							Hypoplastic amelogenesis imperfecta			MP:0002092	abnormal eye morphology
										MP:0010096	abnormal incisor color
										MP:0005358	abnormal incisor morphology
										MP:0000454	abnormal jaw morphology
										MP:0002135	abnormal kidney morphology
										MP:0003932	abnormal molar crown morphology
										MP:0030459	abnormal tooth attrition
										MP:0002100	abnormal tooth morphology
										MP:0003404	absent enamel
										MP:0003068	enlarged kidney
										MP:0002020	increased tumor incidence
										MP:0001297	microphthalmia
										MP:0002989	small kidney
ANOS1	anosmin 1 [Source:HGNC Symbol;Acc:HGNC:6211]	ENSG00000011201	p22.31	8528874	8732137	-1	Hypogonadotropic hypogonadism 1 with or without anosmia	Not reported in the MGI
							Kallmann Syndrome
							Normosmic congenital hypogonadotropic hypogonadism
ANTXR1	ANTXR cell adhesion molecule 1 [Source:HGNC Symbol;Acc:HGNC:21014]	ENSG00000169604	p13.3	69013176	69249327	1	GAPO syndrome	Antxr1	MGI:1916788	MP:0002835	abnormal cranial suture morphology
							HEMANGIOMA CAPILLARY INFANTILE			MP:0010747	abnormal enamel organ morphology
							NON RARE IN EUROPE: Infantile capillary hemangioma			MP:0013258	abnormal extracellular matrix morphology
										MP:0000133	abnormal long bone metaphysis morphology
										MP:0001126	abnormal ovary morphology
										MP:0003668	abnormal periodontal ligament morphology
										MP:0000116	abnormal tooth development
										MP:0000137	abnormal vertebrae morphology
										MP:0005385	cardiovascular system phenotype
										MP:0008944	decreased sensitivity to induced cell death
										MP:0003447	decreased tumor growth/size
										MP:0001926	female infertility
										MP:0005387	immune system phenotype
										MP:0030083	long upper incisors
										MP:0000120	malocclusion
										MP:0030541	misaligned incisors
										MP:0010768	mortality/aging
APC	APC regulator of WNT signaling pathway [Source:HGNC Symbol;Acc:HGNC:583]	ENSG00000134982	q22.2	112707498	112846239	1	APC-related attenuated familial adenomatous polyposis	Apc	MGI:88039	MP:0013443	Harderian gland hyperplasia
							Cenani-Lenz syndrome			MP:0009539	abnormal Hassall's corpuscle morphology
							Colorectal Cancer			MP:0008042	abnormal NK T cell physiology
							DESMOID DISEASE HEREDITARY			MP:0002145	abnormal T cell differentiation
							Desmoid tumor			MP:0003257	abnormal abdominal wall morphology
							Familial adenomatous polyposis 1			MP:0008533	abnormal anterior visceral endoderm morphology
							Familial adenomatous polyposis due to 5q22.2 microdeletion			MP:0008260	abnormal autophagy
							GARDNER SYNDROME			MP:0002896	abnormal bone mineralization
							Gastric adenocarcinoma and proximal polyposis of the stomach			MP:0000913	abnormal brain development
							GASTRIC CANCER GASTRIC CANCER INTESTINAL INCLUDED			MP:0000164	abnormal cartilage development
							Hepatocellular Carcinoma			MP:0005621	abnormal cell physiology
							Turcot syndrome with polyposis			MP:0000350	abnormal cell proliferation
										MP:0000166	abnormal chondrocyte morphology
										MP:0000495	abnormal colon morphology
										MP:0000428	abnormal craniofacial morphology
										MP:0000438	abnormal cranium morphology
										MP:0000490	abnormal crypts of Lieberkuhn morphology
										MP:0002084	abnormal developmental patterning
										MP:0000462	abnormal digestive system morphology
										MP:0000022	abnormal ear shape
										MP:0002435	abnormal effector T cell morphology
										MP:0003085	abnormal egg cylinder morphology
										MP:0001672	abnormal embryo development
										MP:0001697	abnormal embryo size
										MP:0003886	abnormal embryonic epiblast morphology
										MP:0002085	abnormal embryonic tissue morphology
										MP:0012700	abnormal endocardial heart tube morphology
										MP:0008272	abnormal endochondral bone ossification
										MP:0008883	abnormal enterocyte proliferation
										MP:0003868	abnormal feces composition
										MP:0000925	abnormal floor plate morphology
										MP:0000474	abnormal foregut morphology
										MP:0000550	abnormal forelimb morphology
										MP:0010377	abnormal gut flora balance
										MP:0010681	abnormal hair follicle bulb morphology
										MP:0003704	abnormal hair follicle development
										MP:0000377	abnormal hair follicle morphology
										MP:0000383	abnormal hair follicle orientation
										MP:0012176	abnormal head development
										MP:0006108	abnormal hindbrain development
										MP:0000556	abnormal hindlimb morphology
										MP:0005296	abnormal humerus morphology
										MP:0009209	abnormal internal female genitalia morphology
										MP:0000488	abnormal intestinal epithelium morphology
										MP:0003449	abnormal intestinal goblet cell morphology
										MP:0000511	abnormal intestinal mucosa morphology
										MP:0010158	abnormal intestine development
										MP:0002656	abnormal keratinocyte differentiation
										MP:0004842	abnormal large intestine crypts of Lieberkuhn morphology
										MP:0006279	abnormal limb development
										MP:0000598	abnormal liver morphology
										MP:0000628	abnormal mammary gland development
										MP:0000458	abnormal mandible morphology
										MP:0009266	abnormal mesendoderm development
										MP:0002151	abnormal neural tube morphology
										MP:0001382	abnormal nursing
										MP:0001131	abnormal ovarian follicle morphology
										MP:0001130	abnormal ovarian folliculogenesis
										MP:0003574	abnormal oviduct morphology
										MP:0003934	abnormal pancreas development
										MP:0009661	abnormal pregnancy
										MP:0004066	abnormal primitive node morphology
										MP:0000150	abnormal rib morphology
										MP:0002113	abnormal skeleton development
										MP:0002095	abnormal skin pigmentation
										MP:0004841	abnormal small intestine crypts of Lieberkuhn morphology
										MP:0004733	abnormal thoracic cavity morphology
										MP:0000703	abnormal thymus morphology
										MP:0000116	abnormal tooth development
										MP:0003448	abnormal tumor morphology
										MP:0010639	abnormal tumor pathology
										MP:0000540	abnormal urinary bladder urothelium morphology
										MP:0001140	abnormal vagina epithelium morphology
										MP:0001134	absent corpus luteum
										MP:0012136	absent forebrain
										MP:0006401	absent male preputial gland
										MP:0000087	absent mandible
										MP:0001132	absent mature ovarian follicles
										MP:0012087	absent midbrain
										MP:0012165	absent neural folds
										MP:0009733	absent nipple
										MP:0000158	absent sternum
										MP:0030610	absent teeth
										MP:0004790	absent upper incisors
										MP:0003104	acrania
										MP:0009078	adrenal gland hyperplasia
										MP:0001577	anemia
										MP:0004024	aneuploidy
										MP:0001825	arrested T cell differentiation
										MP:0001344	blepharoptosis
										MP:0001208	blistering
										MP:0005150	cachexia
										MP:0004187	cardia bifida
										MP:0005384	cellular phenotype
										MP:0003269	colon polyps
										MP:0020857	corneal epithelium hyperplasia
										MP:0008040	decreased NK T cell number
										MP:0008045	decreased NK cell number
										MP:0005018	decreased T cell number
										MP:0001258	decreased body length
										MP:0001265	decreased body size
										MP:0001262	decreased body weight
										MP:0001698	decreased embryo size
										MP:0004200	decreased fetal size
										MP:0000208	decreased hematocrit
										MP:0012434	decreased intestinal adenoma incidence
										MP:0003884	decreased macrophage cell number
										MP:0009114	decreased pancreatic beta cell mass
										MP:0009168	decreased pancreatic islet number
										MP:0009339	decreased splenocyte number
										MP:0000715	decreased thymocyte number
										MP:0003447	decreased tumor growth/size
										MP:0000422	delayed hair appearance
										MP:0001247	dermal cysts
										MP:0003272	duodenal atresia
										MP:0008762	embryonic lethality
										MP:0009850	embryonic lethality between implantation and placentation
										MP:0011106	embryonic lethality between implantation and somite formation, incomplete penetrance
										MP:0011098	embryonic lethality during organogenesis, complete penetrance
										MP:0011092	embryonic lethality, complete penetrance
										MP:0012135	embryonic-extraembryonic boundary constriction
										MP:0009092	endometrium hyperplasia
										MP:0011710	enhanced osteoblast differentiation
										MP:0003068	enlarged kidney
										MP:0000599	enlarged liver
										MP:0008466	enlarged mesenteric lymph nodes
										MP:0003414	epidermal cyst
										MP:0001661	extended life span
										MP:0003299	gastric polyps
										MP:0000465	gastrointestinal hemorrhage
										MP:0010352	gastrointestinal tract polyps
										MP:0002628	hepatic steatosis
										MP:0005376	homeostasis/metabolism phenotype
										MP:0001505	hunched posture
										MP:0001548	hyperlipidemia
										MP:0001701	incomplete embryo turning
										MP:0010383	increased adenoma incidence
										MP:0006042	increased apoptosis
										MP:0005565	increased blood urea nitrogen level
										MP:0002038	increased carcinoma incidence
										MP:0000351	increased cell proliferation
										MP:0005178	increased circulating cholesterol level
										MP:0001554	increased circulating free fatty acids level
										MP:0001552	increased circulating triglyceride level
										MP:0008553	increased circulating tumor necrosis factor level
										MP:0002044	increased colon adenoma incidence
										MP:0010338	increased desmoid tumor incidence
										MP:0005090	increased double-negative T cell number
										MP:0011278	increased ear pigmentation
										MP:0030053	increased forehead pigmentation
										MP:0010279	increased gastrointestinal tumor incidence
										MP:0012411	increased granulosa cell tumor incidence
										MP:0003331	increased hepatocellular carcinoma incidence
										MP:0002021	increased incidence of induced tumors
										MP:0004499	increased incidence of tumors by chemical induction
										MP:0008566	increased interferon-gamma secretion
										MP:0008699	increased interleukin-4 secretion
										MP:0002957	increased intestinal adenocarcinoma incidence
										MP:0002404	increased intestinal adenoma incidence
										MP:0009310	increased large intestine adenocarcinoma incidence
										MP:0008019	increased liver tumor incidence
										MP:0001883	increased mammary adenocarcinoma incidence
										MP:0010299	increased mammary gland tumor incidence
										MP:0000324	increased mast cell number
										MP:0001272	increased metastatic potential
										MP:0010274	increased organ/body region tumor incidence
										MP:0010313	increased osteoma incidence
										MP:0003789	increased osteosarcoma incidence
										MP:0008000	increased ovary tumor incidence
										MP:0002013	increased pilomatricoma incidence
										MP:0009814	increased prostaglandin level
										MP:0009220	increased prostate gland adenocarcinoma incidence
										MP:0009219	increased prostate intraepithelial neoplasia incidence
										MP:0002045	increased renal cystadenoma incidence
										MP:0010287	increased reproductive system tumor incidence
										MP:0010300	increased skin tumor incidence
										MP:0008800	increased small intestinal crypt cell apoptosis
										MP:0009309	increased small intestine adenocarcinoma incidence
										MP:0010301	increased stomach tumor incidence
										MP:0002732	increased trichoepithelioma incidence
										MP:0003721	increased tumor growth/size
										MP:0002020	increased tumor incidence
										MP:0031154	intestinal hemorrhage
										MP:0003270	intestinal obstruction
										MP:0008011	intestine polyps
										MP:0003675	kidney cysts
										MP:0000585	kinked tail
										MP:0011109	lethality throughout fetal growth and development, incomplete penetrance
										MP:0005202	lethargy
										MP:0005141	liver hyperplasia
										MP:0001860	liver inflammation
										MP:0008102	lymph node hyperplasia
										MP:0000630	mammary gland hyperplasia
										MP:0003292	melena
										MP:0010768	mortality/aging
										MP:0011087	neonatal lethality, complete penetrance
										MP:0002006	neoplasm
										MP:0002169	no abnormal phenotype detected
										MP:0004833	ovary atrophy
										MP:0002016	ovary cysts
										MP:0011089	perinatal lethality, complete penetrance
										MP:0011090	perinatal lethality, incomplete penetrance
										MP:0008528	polycystic kidney
										MP:0001732	postnatal growth retardation
										MP:0011085	postnatal lethality, complete penetrance
										MP:0011086	postnatal lethality, incomplete penetrance
										MP:0002083	premature death
										MP:0011091	prenatal lethality, complete penetrance
										MP:0000659	prostate gland hyperplasia
										MP:0003293	rectal hemorrhage
										MP:0000493	rectal prolapse
										MP:0005389	reproductive system phenotype
										MP:0012157	rostral body truncation
										MP:0012156	rostral-caudal axis duplication
										MP:0000619	salivary gland epithelial hyperplasia
										MP:0001192	scaly skin
										MP:0004344	scapular bone hypoplasia
										MP:0000417	short hair
										MP:0004672	short ribs
										MP:0000592	short tail
										MP:0001282	short vibrissae
										MP:0001210	skin ridges
										MP:0002691	small stomach
										MP:0000706	small thymus
										MP:0004713	split notochord
										MP:0001823	thymus hypoplasia
										MP:0000382	underdeveloped hair follicles
										MP:0004894	uterus atrophy
										MP:0001263	weight loss
										MP:0001211	wrinkled skin
APOC2	apolipoprotein C2 [Source:HGNC Symbol;Acc:HGNC:609]	ENSG00000234906	q13.32	44946035	44949565	1	Familial apolipoprotein C-II deficiency	Apoc2	MGI:88054	MP:0009642	abnormal blood homeostasis
										MP:0000180	abnormal circulating cholesterol level
										MP:0010329	abnormal lipoprotein level
										MP:0000186	decreased circulating HDL cholesterol level
										MP:0001556	increased circulating HDL cholesterol level
										MP:0003975	increased circulating VLDL triglyceride level
										MP:0001552	increased circulating triglyceride level
ARHGAP21	Rho GTPase activating protein 21 [Source:HGNC Symbol;Acc:HGNC:23725]	ENSG00000107863	p12.1	24583609	24723887	-1		Arhgap21	MGI:1918685	MP:0004738	abnormal auditory brainstem response
										MP:0003385	abnormal body wall morphology
										MP:0010763	abnormal hematopoietic stem cell physiology
										MP:0001529	abnormal vocalization
										MP:0002875	decreased erythrocyte cell number
										MP:0008973	decreased erythroid progenitor cell number
										MP:0004810	decreased hematopoietic stem cell number
										MP:0002874	decreased hemoglobin content
										MP:0011097	embryonic lethality between somite formation and embryo turning, complete penetrance
										MP:0001399	hyperactivity
										MP:0000218	increased leukocyte cell number
										MP:0008254	increased megakaryocyte cell number
										MP:0020463	increased megakaryocyte progenitor cell number
										MP:0000219	increased neutrophil cell number
										MP:0005165	increased susceptibility to injury
										MP:0011110	preweaning lethality, incomplete penetrance
										MP:0003179	thrombocytopenia
ARHGAP29	Rho GTPase activating protein 29 [Source:HGNC Symbol;Acc:HGNC:30207]	ENSG00000137962	p22.1	94148988	94275068	-1	Cleft lip/palate	Arhgap29	MGI:2443818	MP:0004738	abnormal auditory brainstem response
										MP:0001697	abnormal embryo size
										MP:0030179	abnormal oral epithelium morphology
										MP:0013530	abnormal periderm morphology
										MP:0001489	decreased startle reflex
										MP:0011095	embryonic lethality between implantation and placentation, complete penetrance
										MP:0013293	embryonic lethality prior to tooth bud stage
										MP:0009886	failure of palatal shelf elevation
										MP:0009884	palatal shelf fusion with tongue or mandible
										MP:0011100	preweaning lethality, complete penetrance
ARID3B	AT-rich interaction domain 3B [Source:HGNC Symbol;Acc:HGNC:14350]	ENSG00000179361	q24.1	74541206	74598131	1		Arid3b	MGI:1930768	MP:0002144	abnormal B cell differentiation
										MP:0000432	abnormal head morphology
										MP:0000267	abnormal heart development
										MP:0000364	abnormal vascular regression
										MP:0005017	decreased B cell number
										MP:0008170	decreased B-1b cell number
										MP:0008075	decreased CD4-positive, alpha beta T cell number
										MP:0013893	decreased common lymphocyte progenitor cell number
										MP:0008215	decreased immature B cell number
										MP:0008209	decreased pre-B cell number
										MP:0011816	decreased pre-pro B cell number
										MP:0008208	decreased pro-B cell number
										MP:0008190	decreased transitional stage B cell number
										MP:0004937	dilated heart
										MP:0003984	embryonic growth retardation
										MP:0011098	embryonic lethality during organogenesis, complete penetrance
										MP:0011092	embryonic lethality, complete penetrance
										MP:0005397	hematopoietic system phenotype
										MP:0008167	increased B-1a cell number
										MP:0006042	increased apoptosis
										MP:0008173	increased follicular B cell number
										MP:0006346	small pharyngeal arch
										MP:0000930	wavy neural tube
ARVCF	ARVCF delta catenin family member [Source:HGNC Symbol;Acc:HGNC:728]	ENSG00000099889	q11.21	19969896	20016823	-1	22q11.2 Deletion Syndrome	Arvcf	MGI:109620	MP:0004924	abnormal behavior
										MP:0001406	abnormal gait
										MP:0001303	abnormal lens morphology
										MP:0001304	cataract
										MP:0000186	decreased circulating HDL cholesterol level
										MP:0005179	decreased circulating cholesterol level
										MP:0001399	hyperactivity
										MP:0002968	increased circulating alkaline phosphatase level
										MP:0001552	increased circulating triglyceride level
AXIN1	axin 1 [Source:HGNC Symbol;Acc:HGNC:903]	ENSG00000103126	p13.3	287440	352723	-1	Adult hepatocellular carcinoma	Axin1	MGI:1096327	MP:0001726	abnormal allantois morphology
							caudal duplication anomaly			MP:0011199	abnormal amniotic cavity morphology
							Hepatocellular Carcinoma			MP:0001684	abnormal axial mesoderm morphology
										MP:0002114	abnormal axial skeleton morphology
										MP:0002759	abnormal caudal vertebrae morphology
										MP:0011259	abnormal cephalic neural fold morphology
										MP:0002116	abnormal craniofacial bone morphology
										MP:0002084	abnormal developmental patterning
										MP:0001675	abnormal ectoderm development
										MP:0001672	abnormal embryo development
										MP:0001700	abnormal embryo turning
										MP:0002085	abnormal embryonic tissue morphology
										MP:0002086	abnormal extraembryonic tissue morphology
										MP:0000556	abnormal hindlimb morphology
										MP:0000527	abnormal kidney development
										MP:0003049	abnormal lumbar vertebrae morphology
										MP:0003050	abnormal sacral vertebrae morphology
										MP:0011999	abnormal tail length
										MP:0002111	abnormal tail morphology
										MP:0003047	abnormal thoracic vertebrae morphology
										MP:0000137	abnormal vertebrae morphology
										MP:0012136	absent forebrain
										MP:0000520	absent kidney
										MP:0000151	absent ribs
										MP:0003722	absent ureter
										MP:0013175	bifurcated tail
										MP:0004187	cardia bifida
										MP:0004619	caudal vertebral fusion
										MP:0001394	circling
										MP:0001967	deafness
										MP:0001258	decreased body length
										MP:0001539	decreased caudal vertebrae number
										MP:0001698	decreased embryo size
										MP:0003988	disorganized embryonic tissue
										MP:0003984	embryonic growth retardation
										MP:0008762	embryonic lethality
										MP:0011098	embryonic lethality during organogenesis, complete penetrance
										MP:0011092	embryonic lethality, complete penetrance
										MP:0000291	enlarged pericardium
										MP:0012174	flat head
										MP:0000784	forebrain hypoplasia
										MP:0003121	genetic imprinting
										MP:0009352	impaired spacing of implantation sites
										MP:0000928	incomplete rostral neuropore closure
										MP:0003400	kinked neural tube
										MP:0000585	kinked tail
										MP:0004621	lumbar vertebral fusion
										MP:0003718	maternal effect
										MP:0003122	maternal imprinting
										MP:0002169	no abnormal phenotype detected
										MP:0003123	paternal imprinting
										MP:0002080	prenatal lethality
										MP:0011775	rectal atresia
										MP:0003176	reversion by viral sequence excision
										MP:0000154	rib fusion
										MP:0012156	rostral-caudal axis duplication
										MP:0004622	sacral vertebral fusion
										MP:0000592	short tail
										MP:0000435	shortened head
										MP:0012104	small amniotic cavity
										MP:0012062	small tail bud
										MP:0004713	split notochord
										MP:0004623	thoracic vertebral fusion
										MP:0009353	twin decidual capsule
										MP:0003591	urethra atresia
AXIN2	axin 2 [Source:HGNC Symbol;Acc:HGNC:904]	ENSG00000168646	q24.1	65528563	65561648	-1	AXIN2-related attenuated familial adenomatous polyposis	Axin2	MGI:1270862	MP:0004738	abnormal auditory brainstem response
							Colorectal Cancer			MP:0003385	abnormal body wall morphology
							NON RARE IN EUROPE: Hypodontia			MP:0000428	abnormal craniofacial morphology
							Oligodontia			MP:0000438	abnormal cranium morphology
							Oligodontia-cancer predisposition syndrome			MP:0001697	abnormal embryo size
							Oligodontia-colorectal cancer syndrome			MP:0002092	abnormal eye morphology
										MP:0003743	abnormal facial morphology
										MP:0011495	abnormal head shape
										MP:0011496	abnormal head size
										MP:0000266	abnormal heart morphology
										MP:0002109	abnormal limb morphology
										MP:0005657	abnormal neural plate morphology
										MP:0000074	abnormal neurocranium morphology
										MP:0005006	abnormal osteoblast physiology
										MP:0002177	abnormal outer ear morphology
										MP:0000288	abnormal pericardium morphology
										MP:0002231	abnormal primitive streak morphology
										MP:0002113	abnormal skeleton development
										MP:0011239	abnormal skin coloration
										MP:0006281	abnormal tail development
										MP:0002111	abnormal tail morphology
										MP:0002098	abnormal vibrissa morphology
										MP:0030370	absent jugum limitans
										MP:0004187	cardia bifida
										MP:0003051	curly tail
										MP:0008525	decreased cranium height
										MP:0001730	embryonic growth arrest
										MP:0011108	embryonic lethality during organogenesis, incomplete penetrance
										MP:0011710	enhanced osteoblast differentiation
										MP:0000914	exencephaly
										MP:0030438	increased osteoblast proliferation
										MP:0000585	kinked tail
										MP:0002169	no abnormal phenotype detected
										MP:0000929	open neural tube
										MP:0001732	postnatal growth retardation
										MP:0003418	premature intramembranous bone ossification
										MP:0030367	premature metopic suture closure
										MP:0011101	prenatal lethality, incomplete penetrance
										MP:0011100	preweaning lethality, complete penetrance
										MP:0000435	shortened head
BAALC	BAALC binder of MAP3K1 and KLF4 [Source:HGNC Symbol;Acc:HGNC:14333]	ENSG00000164929	q22.3	103140713	103230305	1		Baalc	MGI:1928704	No phenotypic analysis available
BARX1	BARX homeobox 1 [Source:HGNC Symbol;Acc:HGNC:955]	ENSG00000131668	q22.32	93951627	93955355	-1		Barx1	MGI:103124	MP:0000470	abnormal stomach morphology
										MP:0000116	abnormal tooth development
										MP:0000118	arrest of tooth development
										MP:0000111	cleft palate
										MP:0000352	decreased cell proliferation
										MP:0011098	embryonic lethality during organogenesis, complete penetrance
										MP:0000351	increased cell proliferation
										MP:0011087	neonatal lethality, complete penetrance
BARX2	BARX homeobox 2 [Source:HGNC Symbol;Acc:HGNC:956]	ENSG00000043039	q24.3	129375848	129452279	1		Barx2	MGI:109617	MP:0002075	abnormal coat/hair pigmentation
										MP:0001312	abnormal cornea morphology
										MP:0002092	abnormal eye morphology
										MP:0001340	abnormal eyelid morphology
										MP:0001406	abnormal gait
										MP:0000427	abnormal hair cycle
										MP:0002066	abnormal motor capabilities/coordination/movement
										MP:0004087	abnormal muscle fiber morphology
										MP:0000750	abnormal muscle regeneration
										MP:0003084	abnormal skeletal muscle fiber morphology
										MP:0000759	abnormal skeletal muscle morphology
										MP:0002095	abnormal skin pigmentation
										MP:0004174	abnormal spine curvature
										MP:0002111	abnormal tail morphology
										MP:0000137	abnormal vertebrae morphology
										MP:0001284	absent vibrissae
										MP:0000414	alopecia
										MP:0001314	corneal opacity
										MP:0005542	corneal vascularization
										MP:0001262	decreased body weight
										MP:0009402	decreased skeletal muscle fiber diameter
										MP:0004819	decreased skeletal muscle mass
										MP:0010239	decreased skeletal muscle weight
										MP:0001511	disheveled coat
										MP:0000652	enlarged sebaceous gland
										MP:0005176	eyelids fail to open
										MP:0001302	eyelids open at birth
										MP:0009403	increased variability of skeletal muscle fiber size
										MP:0005287	narrow eye opening
										MP:0011110	preweaning lethality, incomplete penetrance
										MP:0000417	short hair
										MP:0001282	short vibrissae
										MP:0009413	skeletal muscle fiber atrophy
										MP:0009419	skeletal muscle fibrosis
										MP:0008489	slow postnatal weight gain
										MP:0000761	thin diaphragm muscle
BCL3	BCL3 transcription coactivator [Source:HGNC Symbol;Acc:HGNC:998]	ENSG00000069399	q13.32	44747705	44760044	1		Bcl3	MGI:88140	MP:0002144	abnormal B cell differentiation
										MP:0002459	abnormal B cell physiology
										MP:0008166	abnormal B-2 B cell morphology
										MP:0002392	abnormal Peyer's patch T cell area morphology
										MP:0002389	abnormal Peyer's patch follicle morphology
										MP:0002391	abnormal Peyer's patch germinal center morphology
										MP:0000696	abnormal Peyer's patch morphology
										MP:0004816	abnormal class switch recombination
										MP:0003009	abnormal cytokine secretion
										MP:0005078	abnormal cytotoxic T cell physiology
										MP:0008125	abnormal dendritic cell number
										MP:0005584	abnormal enzyme/coenzyme activity
										MP:0008172	abnormal follicular B cell morphology
										MP:0008196	abnormal follicular dendritic cell morphology
										MP:0001800	abnormal humoral immune response
										MP:0002419	abnormal innate immunity
										MP:0002344	abnormal lymph node B cell domain morphology
										MP:0002619	abnormal lymphocyte morphology
										MP:0002451	abnormal macrophage physiology
										MP:0008241	abnormal metallophilic macrophage morphology
										MP:0006173	abnormal myeloid dendritic cell morphology
										MP:0003957	abnormal nitric oxide homeostasis
										MP:0000443	abnormal snout morphology
										MP:0008470	abnormal spleen B cell follicle morphology
										MP:0008240	abnormal spleen marginal zone macrophage morphology
										MP:0009921	abnormal transitional stage T3 B cell morphology
										MP:0008183	absent marginal zone B cells
										MP:0008474	absent spleen germinal center
										MP:0008783	decreased B cell apoptosis
										MP:0005017	decreased B cell number
										MP:0005093	decreased B cell proliferation
										MP:0004978	decreased B-1 B cell number
										MP:0008168	decreased B-1a cell number
										MP:0008170	decreased B-1b cell number
										MP:0008075	decreased CD4-positive, alpha beta T cell number
										MP:0002491	decreased IgD level
										MP:0002492	decreased IgE level
										MP:0001805	decreased IgG level
										MP:0008495	decreased IgG1 level
										MP:0008496	decreased IgG2a level
										MP:0008497	decreased IgG2b level
										MP:0008498	decreased IgG3 level
										MP:0001806	decreased IgM level
										MP:0008133	decreased Peyer's patch number
										MP:0010848	decreased central memory CD8 positive, alpha-beta T cell number
										MP:0008174	decreased follicular B cell number
										MP:0008215	decreased immature B cell number
										MP:0008567	decreased interferon-gamma secretion
										MP:0008664	decreased interleukin-12 secretion
										MP:0003884	decreased macrophage cell number
										MP:0008182	decreased marginal zone B cell number
										MP:0008484	decreased spleen germinal center size
										MP:0009923	decreased transitional stage T1 B cell number
										MP:0009926	decreased transitional stage T2 B cell number
										MP:0000691	enlarged spleen
										MP:0005387	immune system phenotype
										MP:0005154	increased B cell proliferation
										MP:0004977	increased B-1 B cell number
										MP:0008078	increased CD8-positive, alpha-beta T cell number
										MP:0010838	increased CD8-positive, alpha-beta memory T cell number
										MP:0002494	increased IgM level
										MP:0010841	increased central memory CD4-positive, alpha-beta T cell number
										MP:0005013	increased lymphocyte cell number
										MP:0005425	increased macrophage cell number
										MP:0008181	increased marginal zone B cell number
										MP:0000219	increased neutrophil cell number
										MP:0008524	increased plasmacytoid dendritic cell number
										MP:0009763	increased sensitivity to induced morbidity/mortality
										MP:0004952	increased spleen weight
										MP:0002412	increased susceptibility to bacterial infection
										MP:0005027	increased susceptibility to parasitic infection
										MP:0008475	intermingled spleen red and white pulp
										MP:0008101	lymph node hypoplasia
										MP:0008135	small Peyer's patches
										MP:0003179	thrombocytopenia
BCOR	BCL6 corepressor [Source:HGNC Symbol;Acc:HGNC:20893]	ENSG00000183337	p11.4	40049815	40177329	-1	ACUTE PROMYELOCYTIC LEUKEMIA	Bcor	MGI:1918708	MP:0009278	abnormal bone marrow cell physiology
							Clear cell sarcoma of kidney			MP:0002084	abnormal developmental patterning
							Microphthalmia Lenz type			MP:0001700	abnormal embryo turning
							MICROPHTHALMIA SYNDROMIC 1			MP:0003232	abnormal forebrain development
							MICROPHTHALMIA SYNDROMIC 2			MP:0001695	abnormal gastrulation
							Oculofaciocardiodental syndrome			MP:0000269	abnormal heart looping
										MP:0011098	embryonic lethality during organogenesis, complete penetrance
										MP:0004251	failure of heart looping
										MP:0001689	incomplete somite formation
										MP:0000351	increased cell proliferation
										MP:0000219	increased neutrophil cell number
										MP:0000433	microcephaly
BDH1	3-hydroxybutyrate dehydrogenase 1 [Source:HGNC Symbol;Acc:HGNC:1027]	ENSG00000161267	q29	197509783	197573323	-1		Bdh1	MGI:1919161	MP:0003921	abnormal heart left ventricle morphology
										MP:0005598	decreased ventricle muscle contractility
										MP:0011086	postnatal lethality, incomplete penetrance
BHMT	betaine--homocysteine S-methyltransferase [Source:HGNC Symbol;Acc:HGNC:1047]	ENSG00000145692	q14.1	79111809	79132288	1		Bhmt	MGI:1339972	MP:0005332	abnormal amino acid level
										MP:0004738	abnormal auditory brainstem response
										MP:0003949	abnormal circulating lipid level
										MP:0001547	abnormal lipid level
										MP:0000598	abnormal liver morphology
										MP:0004777	abnormal phospholipid level
										MP:0009643	abnormal urine homeostasis
										MP:0005566	decreased blood urea nitrogen level
										MP:0030753	decreased choline level
										MP:0000186	decreased circulating HDL cholesterol level
										MP:0005179	decreased circulating cholesterol level
										MP:0003981	decreased circulating phospholipid level
										MP:0010053	decreased grip strength
										MP:0010025	decreased total body fat amount
										MP:0002628	hepatic steatosis
										MP:0002941	increased circulating alanine transaminase level
										MP:0003331	increased hepatocellular carcinoma incidence
										MP:0003960	increased lean body mass
										MP:0003324	increased liver adenoma incidence
										MP:0008019	increased liver tumor incidence
										MP:0002981	increased liver weight
										MP:0004952	increased spleen weight
										MP:0005317	increased triglyceride level
										MP:0008489	slow postnatal weight gain
BHMT2	betaine--homocysteine S-methyltransferase 2 [Source:HGNC Symbol;Acc:HGNC:1048]	ENSG00000132840	q14.1	79069767	79090069	1		Bhmt2	MGI:1891379	No phenotypic analysis available
BMP2	bone morphogenetic protein 2 [Source:HGNC Symbol;Acc:HGNC:1069]	ENSG00000125845	p12.3	6767686	6780246	1	20p12.3 microdeletion syndrome	Bmp2	MGI:88177	MP:0003795	abnormal bone structure
							BRACHYDACTYLY TYPE A2			MP:0008825	abnormal cardiac epithelial to mesenchymal transition
							HEMOCHROMATOSIS TYPE 1			MP:0009382	abnormal cardiac jelly morphology
							SHORT STATURE FACIAL DYSMORPHISM AND SKELETAL ANOMALIES WITH OR WITHOUT CARDIAC ANOMALIES			MP:0002836	abnormal chorion morphology
							Short stature palatal anomalies congenital heart disease and skeletal malformations			MP:0006107	abnormal fetal atrioventricular canal morphology
										MP:0000267	abnormal heart development
										MP:0006065	abnormal heart position or orientation
										MP:0005329	abnormal myocardium layer morphology
										MP:0002151	abnormal neural tube morphology
										MP:0011197	abnormal proamniotic cavity morphology
										MP:0000149	abnormal scapula morphology
										MP:0000130	abnormal trabecular bone morphology
										MP:0000259	abnormal vascular development
										MP:0004703	abnormal vertebral column morphology
										MP:0000298	absent atrioventricular cushions
										MP:0004354	absent deltoid tuberosity
										MP:0012270	cardiac edema
										MP:0001258	decreased body length
										MP:0001262	decreased body weight
										MP:0010124	decreased bone mineral content
										MP:0000063	decreased bone mineral density
										MP:0020137	decreased bone mineralization
										MP:0020040	decreased bone ossification
										MP:0010876	decreased bone volume
										MP:0001698	decreased embryo size
										MP:0001935	decreased litter size
										MP:0004989	decreased osteoblast cell number
										MP:0004985	decreased osteoclast cell number
										MP:0003345	decreased rib number
										MP:0008770	decreased survivor rate
										MP:0009346	decreased trabecular bone thickness
										MP:0010879	decreased trabecular bone volume
										MP:0004558	delayed allantois development
										MP:0012082	delayed heart development
										MP:0003984	embryonic growth retardation
										MP:0011098	embryonic lethality during organogenesis, complete penetrance
										MP:0013293	embryonic lethality prior to tooth bud stage
										MP:0011092	embryonic lethality, complete penetrance
										MP:0000914	exencephaly
										MP:0000061	fragile skeleton
										MP:0005377	hearing/vestibular/ear phenotype
										MP:0000757	herniated abdominal wall
										MP:0011711	impaired osteoblast differentiation
										MP:0001701	incomplete embryo turning
										MP:0000928	incomplete rostral neuropore closure
										MP:0011967	increased or absent threshold for auditory brainstem response
										MP:0000585	kinked tail
										MP:0002293	long gestation period
										MP:0010768	mortality/aging
										MP:0002169	no abnormal phenotype detected
										MP:0000929	open neural tube
										MP:0005312	pericardial effusion
										MP:0011091	prenatal lethality, complete penetrance
										MP:0004351	short humerus
										MP:0004610	small vertebrae
										MP:0000564	syndactyly
										MP:0004609	vertebral fusion
BMP3	bone morphogenetic protein 3 [Source:HGNC Symbol;Acc:HGNC:1070]	ENSG00000152785	q21.21	81030708	81057627	1		Bmp3	MGI:88179	MP:0000062	increased bone mineral density
										MP:0005390	skeleton phenotype
BMP4	bone morphogenetic protein 4 [Source:HGNC Symbol;Acc:HGNC:1071]	ENSG00000125378	q22.2	53949736	53958761	-1	BMP4-associated malformations	Bmp4	MGI:88180	MP:0003827	abnormal Wolffian duct morphology
							Cleft lip/palate			MP:0001726	abnormal allantois morphology
							MICROPHTHALMIA SYNDROMIC 6			MP:0011199	abnormal amniotic cavity morphology
							Microphthalmia with brain and digit anomalies			MP:0000260	abnormal angiogenesis
							OROFACIAL CLEFT 11			MP:0005193	abnormal anterior eye segment morphology
							Renal agenesis unilateral			MP:0010464	abnormal aortic arch and aortic arch branch attachment
										MP:0002191	abnormal artery morphology
										MP:0000297	abnormal atrioventricular cushion morphology
										MP:0005204	abnormal canal of Schlemm morphology
										MP:0011264	abnormal cardiac mesenchyme morphology
										MP:0006126	abnormal cardiac outflow tract development
										MP:0002836	abnormal chorion morphology
										MP:0010585	abnormal conotruncal ridge morphology
										MP:0001312	abnormal cornea morphology
										MP:0003938	abnormal ear development
										MP:0001697	abnormal embryo size
										MP:0001700	abnormal embryo turning
										MP:0011851	abnormal embryonic cloaca development
										MP:0006011	abnormal endolymphatic duct morphology
										MP:0003126	abnormal external female genitalia morphology
										MP:0006323	abnormal extraembryonic mesoderm development
										MP:0001286	abnormal eye development
										MP:0005551	abnormal eye electrophysiology
										MP:0002092	abnormal eye morphology
										MP:0002697	abnormal eye size
										MP:0030313	abnormal face development
										MP:0002161	abnormal fertility/fecundity
										MP:0002187	abnormal fibula morphology
										MP:0003232	abnormal forebrain development
										MP:0000474	abnormal foregut morphology
										MP:0000550	abnormal forelimb morphology
										MP:0001406	abnormal gait
										MP:0011260	abnormal head mesenchyme morphology
										MP:0010426	abnormal heart and great artery attachment
										MP:0000267	abnormal heart development
										MP:0000269	abnormal heart looping
										MP:0000266	abnormal heart morphology
										MP:0010755	abnormal heart right ventricle pressure
										MP:0006108	abnormal hindbrain development
										MP:0013167	abnormal hindlimb bud morphology
										MP:0000026	abnormal inner ear morphology
										MP:0004221	abnormal iridocorneal angle
										MP:0001322	abnormal iris morphology
										MP:0000454	abnormal jaw morphology
										MP:0000527	abnormal kidney development
										MP:0010985	abnormal kidney mesenchyme morphology
										MP:0010117	abnormal lateral plate mesoderm morphology
										MP:0000037	abnormal lateral semicircular canal morphology
										MP:0001288	abnormal lens induction
										MP:0006279	abnormal limb development
										MP:0006250	abnormal line of Schwalbe morphology
										MP:0012235	abnormal liver bud morphology
										MP:0001175	abnormal lung morphology
										MP:0001145	abnormal male reproductive system morphology
										MP:0000458	abnormal mandible morphology
										MP:0001680	abnormal mesoderm development
										MP:0010984	abnormal metanephric mesenchyme morphology
										MP:0003864	abnormal midbrain development
										MP:0002066	abnormal motor capabilities/coordination/movement
										MP:0004087	abnormal muscle fiber morphology
										MP:0002108	abnormal muscle morphology
										MP:0011334	abnormal nephrogenic zone morphology
										MP:0003720	abnormal neural tube closure
										MP:0008259	abnormal optic disk morphology
										MP:0001330	abnormal optic nerve morphology
										MP:0000042	abnormal organ of Corti morphology
										MP:0002672	abnormal pharyngeal arch artery morphology
										MP:0006241	abnormal placement of pupils
										MP:0001712	abnormal placenta development
										MP:0001711	abnormal placenta morphology
										MP:0004258	abnormal placenta size
										MP:0005195	abnormal posterior eye segment morphology
										MP:0012740	abnormal posterior primitive streak morphology
										MP:0004066	abnormal primitive node morphology
										MP:0001163	abnormal prostate gland anterior lobe morphology
										MP:0000484	abnormal pulmonary artery morphology
										MP:0003648	abnormal radial glial cell morphology
										MP:0005325	abnormal renal glomerulus morphology
										MP:0000516	abnormal renal/urinary system morphology
										MP:0002133	abnormal respiratory system physiology
										MP:0001325	abnormal retina morphology
										MP:0010098	abnormal retinal blood vessel pattern
										MP:0003728	abnormal retinal photoreceptor layer morphology
										MP:0005221	abnormal rostral-caudal axis patterning
										MP:0003169	abnormal scala media morphology
										MP:0009655	abnormal secondary palate development
										MP:0008488	abnormal semicircular canal ampulla morphology
										MP:0002428	abnormal semicircular canal morphology
										MP:0002746	abnormal semilunar valve morphology
										MP:0002216	abnormal seminiferous tubule morphology
										MP:0000968	abnormal sensory neuron innervation pattern
										MP:0000443	abnormal snout morphology
										MP:0002111	abnormal tail morphology
										MP:0011210	abnormal temporomandibular joint morphology
										MP:0000130	abnormal trabecular bone morphology
										MP:0010454	abnormal truncus arteriosus septation
										MP:0003672	abnormal ureter development
										MP:0000534	abnormal ureter morphology
										MP:0011426	abnormal ureter smooth muscle morphology
										MP:0011783	abnormal ureteral orifice morphology
										MP:0010982	abnormal ureteric bud elongation
										MP:0011488	abnormal ureterovesical junction morphology
										MP:0006090	abnormal utricle morphology
										MP:0004003	abnormal vascular endothelial cell physiology
										MP:0005592	abnormal vascular smooth muscle morphology
										MP:0004601	abnormal vertebral spinous process morphology
										MP:0006089	abnormal vestibular saccule morphology
										MP:0006377	abnormal vestibulocollic reflex
										MP:0020516	abnormal visceral yolk sac mesenchyme morphology
										MP:0001718	abnormal visceral yolk sac morphology
										MP:0002699	abnormal vitreous body morphology
										MP:0011759	absent Rathke's pouch
										MP:0004226	absent Schlemm's canal
										MP:0003087	absent allantois
										MP:0003161	absent lateral semicircular canal
										MP:0004913	absent mandibular angle
										MP:0004911	absent mandibular condyloid process
										MP:0004912	absent mandibular coronoid process
										MP:0001333	absent optic nerve
										MP:0005579	absent outer ear
										MP:0008393	absent primordial germ cells
										MP:0000036	absent semicircular canals
										MP:0004224	absent trabecular meshwork
										MP:0009252	absent urinary bladder
										MP:0001721	absent visceral yolk sac blood islands
										MP:0030268	agnathia
										MP:0002871	albuminuria
										MP:0009052	anal stenosis
										MP:0001293	anophthalmia
										MP:0010256	anterior cortical cataract
										MP:0011481	anterior iris synechia
										MP:0010252	anterior subcapsular cataract
										MP:0010455	aortopulmonary window
										MP:0010403	atrial septal defect
										MP:0005386	behavior/neurological phenotype
										MP:0003584	bifid ureter
										MP:0009274	buphthalmos
										MP:0005385	cardiovascular system phenotype
										MP:0001304	cataract
										MP:0004620	cervical vertebral fusion
										MP:0001394	circling
										MP:0000111	cleft palate
										MP:0010607	common atrioventricular valve
										MP:0010413	complete atrioventricular septal defect
										MP:0010587	conotruncal ridge hypoplasia
										MP:0001314	corneal opacity
										MP:0001262	decreased body weight
										MP:0005543	decreased cornea thickness
										MP:0002875	decreased erythrocyte cell number
										MP:0003162	decreased lateral semicircular canal size
										MP:0001935	decreased litter size
										MP:0009808	decreased oligodendrocyte number
										MP:0008392	decreased primordial germ cell number
										MP:0003345	decreased rib number
										MP:0004517	decreased vestibular hair cell stereocilia number
										MP:0000597	delayed hepatic development
										MP:0011305	dilated kidney calyx
										MP:0003586	dilated ureter
										MP:0000284	double outlet right ventricle
										MP:0004017	duplex kidney
										MP:0014167	ectopic bone
										MP:0011486	ectopic ureter
										MP:0010980	ectopic ureteric bud
										MP:0003984	embryonic growth retardation
										MP:0011096	embryonic lethality between implantation and somite formation, complete penetrance
										MP:0011098	embryonic lethality during organogenesis, complete penetrance
										MP:0011108	embryonic lethality during organogenesis, incomplete penetrance
										MP:0013293	embryonic lethality prior to tooth bud stage
										MP:0011092	embryonic lethality, complete penetrance
										MP:0011710	enhanced osteoblast differentiation
										MP:0003068	enlarged kidney
										MP:0009203	external male genitalia hypoplasia
										MP:0005176	eyelids fail to open
										MP:0001302	eyelids open at birth
										MP:0001693	failure of primitive streak formation
										MP:0013283	failure of ventral body wall closure
										MP:0004869	frontal bone hypoplasia
										MP:0005264	glomerulosclerosis
										MP:0005377	hearing/vestibular/ear phenotype
										MP:0000276	heart right ventricle hypertrophy
										MP:0000519	hydronephrosis
										MP:0002192	hydrops fetalis
										MP:0000536	hydroureter
										MP:0004223	hypoplastic trabecular meshwork
										MP:0006325	impaired hearing
										MP:0011711	impaired osteoblast differentiation
										MP:0012065	increased astrocyte number
										MP:0005559	increased circulating glucose level
										MP:0011386	increased metanephric mesenchyme apoptosis
										MP:0011967	increased or absent threshold for auditory brainstem response
										MP:0004157	interrupted aortic arch
										MP:0006226	iris hypoplasia
										MP:0001319	irregularly shaped pupil
										MP:0004970	kidney atrophy
										MP:0003675	kidney cysts
										MP:0000069	kyphoscoliosis
										MP:0000160	kyphosis
										MP:0000085	large anterior fontanelle
										MP:0011109	lethality throughout fetal growth and development, incomplete penetrance
										MP:0001513	limb grasping
										MP:0005371	limbs/digits/tail phenotype
										MP:0000460	mandible hypoplasia
										MP:0000457	maxilla hypoplasia
										MP:0001297	microphthalmia
										MP:0002546	mydriasis
										MP:0000103	nasal bone hypoplasia
										MP:0003631	nervous system phenotype
										MP:0005258	ocular hypertension
										MP:0003052	omphalocele
										MP:0002700	opacity of vitreous body
										MP:0010404	ostium primum atrial septal defect
										MP:0009884	palatal shelf fusion with tongue or mandible
										MP:0009883	palatal shelf hypoplasia
										MP:0009888	palatal shelves fail to meet at midline
										MP:0010414	partial atrioventricular septal defect
										MP:0005312	pericardial effusion
										MP:0010418	perimembraneous ventricular septal defect
										MP:0002081	perinatal lethality
										MP:0011089	perinatal lethality, complete penetrance
										MP:0011090	perinatal lethality, incomplete penetrance
										MP:0001289	persistence of hyaloid vascular system
										MP:0002633	persistent truncus arteriosis
										MP:0008528	polycystic kidney
										MP:0000562	polydactyly
										MP:0002082	postnatal lethality
										MP:0011085	postnatal lethality, complete penetrance
										MP:0011086	postnatal lethality, incomplete penetrance
										MP:0009743	preaxial polydactyly
										MP:0011091	prenatal lethality, complete penetrance
										MP:0011101	prenatal lethality, incomplete penetrance
										MP:0011100	preweaning lethality, complete penetrance
										MP:0001923	reduced female fertility
										MP:0003446	renal hypoplasia
										MP:0003099	retinal detachment
										MP:0004282	retrognathia
										MP:0000161	scoliosis
										MP:0001154	seminiferous tubule degeneration
										MP:0004380	short frontal bone
										MP:0004471	short nasal bone
										MP:0004672	short ribs
										MP:0000445	short snout
										MP:0003604	single kidney
										MP:0003445	sirenomelia
										MP:0004559	small allantois
										MP:0004384	small interparietal bone
										MP:0002989	small kidney
										MP:0001147	small testis
										MP:0004678	split xiphoid process
										MP:0030085	syngnathia
										MP:0008507	thin retinal ganglion layer
										MP:0008511	thin retinal inner nuclear layer
										MP:0004623	thoracic vertebral fusion
BMP7	bone morphogenetic protein 7 [Source:HGNC Symbol;Acc:HGNC:1074]	ENSG00000101144	q13.31	57168753	57266641	-1		Bmp7	MGI:103302	MP:0003235	abnormal alisphenoid bone morphology
										MP:0001676	abnormal apical ectodermal ridge morphology
										MP:0002114	abnormal axial skeleton morphology
										MP:0000079	abnormal basioccipital bone morphology
										MP:0000106	abnormal basisphenoid bone morphology
										MP:0000163	abnormal cartilage morphology
										MP:0000031	abnormal cochlea morphology
										MP:0003935	abnormal craniofacial development
										MP:0000428	abnormal craniofacial morphology
										MP:0000438	abnormal cranium morphology
										MP:0002258	abnormal cricoid cartilage morphology
										MP:0002110	abnormal digit morphology
										MP:0001286	abnormal eye development
										MP:0000377	abnormal hair follicle morphology
										MP:0003756	abnormal hard palate morphology
										MP:0003056	abnormal hyoid bone morphology
										MP:0002932	abnormal joint morphology
										MP:0000527	abnormal kidney development
										MP:0010985	abnormal kidney mesenchyme morphology
										MP:0001292	abnormal lens vesicle development
										MP:0030136	abnormal lower incisor morphology
										MP:0000458	abnormal mandible morphology
										MP:0000455	abnormal maxilla morphology
										MP:0004538	abnormal maxillary shelf morphology
										MP:0005105	abnormal middle ear ossicle morphology
										MP:0002689	abnormal molar morphology
										MP:0004726	abnormal nasal capsule morphology
										MP:0030200	abnormal nasal septum cartilage morphology
										MP:0005325	abnormal renal glomerulus morphology
										MP:0002428	abnormal semicircular canal morphology
										MP:0003154	abnormal soft palate morphology
										MP:0008148	abnormal sternocostal joint morphology
										MP:0000157	abnormal sternum morphology
										MP:0030319	abnormal temporal bone petrous part morphology
										MP:0002260	abnormal thyroid cartilage morphology
										MP:0002100	abnormal tooth morphology
										MP:0002098	abnormal vibrissa morphology
										MP:0009003	abnormal vibrissa number
										MP:0000159	abnormal xiphoid process morphology
										MP:0030873	absent cricoid cartilage
										MP:0011387	absent metanephric mesenchyme
										MP:0030868	absent thyroid cartilage
										MP:0004790	absent upper incisors
										MP:0001293	anophthalmia
										MP:0003078	aphakia
										MP:0008146	asymmetric sternocostal joints
										MP:0004463	basisphenoid bone foramen
										MP:0004574	broad limb buds
										MP:0005385	cardiovascular system phenotype
										MP:0000111	cleft palate
										MP:0001265	decreased body size
										MP:0001262	decreased body weight
										MP:0002875	decreased erythrocyte cell number
										MP:0004200	decreased fetal size
										MP:0006400	decreased molar number
										MP:0004505	decreased renal glomerulus number
										MP:0003345	decreased rib number
										MP:0003670	dilated renal glomerular capsule
										MP:0000914	exencephaly
										MP:0000128	growth retardation of molars
										MP:0010688	hair follicle outer root sheath hyperplasia
										MP:0000536	hydroureter
										MP:0002590	increased mean corpuscular volume
										MP:0000220	increased monocyte cell number
										MP:0002933	joint inflammation
										MP:0003675	kidney cysts
										MP:0001297	microphthalmia
										MP:0011088	neonatal lethality, incomplete penetrance
										MP:0002169	no abnormal phenotype detected
										MP:0003560	osteoarthritis
										MP:0009883	palatal shelf hypoplasia
										MP:0009888	palatal shelves fail to meet at midline
										MP:0000562	polydactyly
										MP:0011085	postnatal lethality, complete penetrance
										MP:0011100	preweaning lethality, complete penetrance
										MP:0003446	renal hypoplasia
										MP:0005548	retinal pigment epithelium atrophy
										MP:0000153	rib bifurcation
										MP:0000154	rib fusion
										MP:0012173	short rostral-caudal axis
										MP:0005390	skeleton phenotype
										MP:0030026	small Meckel's cartilage
										MP:0004462	small basisphenoid bone
										MP:0002989	small kidney
										MP:0004456	small pterygoid bone
BMPR1A	bone morphogenetic protein receptor type 1A [Source:HGNC Symbol;Acc:HGNC:1076]	ENSG00000107779	q23.2	86756601	86932825	1	Familial colorectal cancer Type X	Bmpr1a	MGI:1338938	MP:0010536	Ebstein's malformation of tricuspid valve
							Generalized juvenile polyposis/juvenile polyposis coli			MP:0013351	abnormal Rathke's pouch development
							Hereditary mixed polyposis syndrome			MP:0006433	abnormal articular cartilage morphology
							Juvenile polyposis of infancy			MP:0008271	abnormal bone ossification
							Juvenile polyposis syndrome			MP:0003795	abnormal bone structure
							POLYPOSIS SYNDROME HEREDITARY MIXED 2			MP:0003221	abnormal cardiomyocyte apoptosis
										MP:0000164	abnormal cartilage development
										MP:0003935	abnormal craniofacial development
										MP:0002110	abnormal digit morphology
										MP:0000022	abnormal ear shape
										MP:0002085	abnormal embryonic tissue morphology
										MP:0003890	abnormal embryonic-extraembryonic boundary morphology
										MP:0000468	abnormal esophageal epithelium morphology
										MP:0003743	abnormal facial morphology
										MP:0003567	abnormal fetal cardiomyocyte proliferation
										MP:0010784	abnormal forestomach morphology
										MP:0011266	abnormal frontonasal mesenchyme morphology
										MP:0003892	abnormal gastric gland morphology
										MP:0003813	abnormal hair follicle dermal papilla morphology
										MP:0000377	abnormal hair follicle morphology
										MP:0000383	abnormal hair follicle orientation
										MP:0003875	abnormal hair follicle regression
										MP:0002073	abnormal hair growth
										MP:0003809	abnormal hair shaft morphology
										MP:0011260	abnormal head mesenchyme morphology
										MP:0000266	abnormal heart morphology
										MP:0000556	abnormal hindlimb morphology
										MP:0003137	abnormal impulse conducting system conduction
										MP:0000131	abnormal long bone epiphysis morphology
										MP:0006382	abnormal lung epithelium morphology
										MP:0001175	abnormal lung morphology
										MP:0010614	abnormal mitral valve cusp morphology
										MP:0000452	abnormal mouth morphology
										MP:0000579	abnormal nail morphology
										MP:0000102	abnormal nasal bone morphology
										MP:0002239	abnormal nasal septum morphology
										MP:0002151	abnormal neural tube morphology
										MP:0000074	abnormal neurocranium morphology
										MP:0008396	abnormal osteoclast differentiation
										MP:0001541	abnormal osteoclast physiology
										MP:0003816	abnormal pituitary gland development
										MP:0010797	abnormal pyloric gastric gland morphology
										MP:0002133	abnormal respiratory system physiology
										MP:0002113	abnormal skeleton development
										MP:0005508	abnormal skeleton morphology
										MP:0001533	abnormal skeleton physiology
										MP:0000471	abnormal stomach epithelium morphology
										MP:0014033	abnormal submucosal gland morphology
										MP:0001436	abnormal suckling behavior
										MP:0030866	abnormal synovial joint membrane morphology
										MP:0002111	abnormal tail morphology
										MP:0010099	abnormal thoracic cage shape
										MP:0000116	abnormal tooth development
										MP:0002100	abnormal tooth morphology
										MP:0010622	abnormal tricuspid valve cusp morphology
										MP:0002624	abnormal tricuspid valve morphology
										MP:0003227	abnormal vascular branching morphogenesis
										MP:0000259	abnormal vascular development
										MP:0002725	abnormal vein morphology
										MP:0011186	abnormal visceral endoderm morphology
										MP:0001718	abnormal visceral yolk sac morphology
										MP:0003229	abnormal vitelline vasculature morphology
										MP:0010512	absent PR interval
										MP:0000298	absent atrioventricular cushions
										MP:0000557	absent hindlimb
										MP:0001683	absent mesoderm
										MP:0030610	absent teeth
										MP:0000414	alopecia
										MP:0000373	belly spot
										MP:0002657	chondrodystrophy
										MP:0000111	cleft palate
										MP:0001265	decreased body size
										MP:0020040	decreased bone ossification
										MP:0005140	decreased cardiac muscle contractility
										MP:0000352	decreased cell proliferation
										MP:0001698	decreased embryo size
										MP:0011192	decreased embryonic epiblast cell proliferation
										MP:0010053	decreased grip strength
										MP:0030863	decreased joint mobility
										MP:0004686	decreased length of long bones
										MP:0004985	decreased osteoclast cell number
										MP:0008770	decreased survivor rate
										MP:0010811	decreased type II pneumocyte number
										MP:0000060	delayed bone ossification
										MP:0000568	ectopic digits
										MP:0001730	embryonic growth arrest
										MP:0011096	embryonic lethality between implantation and somite formation, complete penetrance
										MP:0011098	embryonic lethality during organogenesis, complete penetrance
										MP:0004421	enlarged parietal bone
										MP:0001302	eyelids open at birth
										MP:0008797	facial cleft
										MP:0001693	failure of primitive streak formation
										MP:0003189	fused joints
										MP:0003299	gastric polyps
										MP:0005397	hematopoietic system phenotype
										MP:0001914	hemorrhage
										MP:0005605	increased bone mass
										MP:0020080	increased bone mineralization
										MP:0011191	increased embryonic epiblast cell apoptosis
										MP:0012110	increased hair follicle number
										MP:0001634	internal hemorrhage
										MP:0000085	large anterior fontanelle
										MP:0002789	male pseudohermaphroditism
										MP:0000108	midline facial cleft
										MP:0006045	mitral valve regurgitation
										MP:0011087	neonatal lethality, complete penetrance
										MP:0011088	neonatal lethality, incomplete penetrance
										MP:0002006	neoplasm
										MP:0002169	no abnormal phenotype detected
										MP:0001300	ocular hypertelorism
										MP:0003560	osteoarthritis
										MP:0005422	osteosclerosis
										MP:0001722	pale yolk sac
										MP:0003717	pallor
										MP:0005312	pericardial effusion
										MP:0002633	persistent truncus arteriosis
										MP:0000562	polydactyly
										MP:0002082	postnatal lethality
										MP:0011085	postnatal lethality, complete penetrance
										MP:0002083	premature death
										MP:0002080	prenatal lethality
										MP:0002009	preneoplasia
										MP:0011100	preweaning lethality, complete penetrance
										MP:0001954	respiratory distress
										MP:0005388	respiratory system phenotype
										MP:0001939	secondary sex reversal
										MP:0020084	short ears
										MP:0030066	short face
										MP:0005390	skeleton phenotype
										MP:0004377	small frontal bone
										MP:0000380	small hair follicles
										MP:0002188	small heart
										MP:0010103	small thoracic cage
										MP:0000416	sparse hair
										MP:0001873	stomach inflammation
										MP:0000564	syndactyly
										MP:0011190	thick embryonic epiblast
										MP:0003814	vascular smooth muscle hypoplasia
										MP:0010402	ventricular septal defect
										MP:0005391	vision/eye phenotype
BRCA1	BRCA1 DNA repair associated [Source:HGNC Symbol;Acc:HGNC:1100]	ENSG00000012048	q21.31	43044295	43170245	-1	Breast Cancer	Brca1	MGI:104537	MP:0006387	abnormal T cell number
							BREAST-OVARIAN CANCER FAMILIAL SUSCEPTIBILITY TO 1			MP:0000400	abnormal awl hair morphology
							Familial pancreatic carcinoma			MP:0001684	abnormal axial mesoderm morphology
							Familial prostate cancer			MP:0000662	abnormal branching of the mammary ductal tree
							Fanconi anemia			MP:0003566	abnormal cell adhesion
							FANCONI ANEMIA COMPLEMENTATION GROUP S			MP:0003077	abnormal cell cycle
							Hereditary breast and ovarian cancer syndrome			MP:0004045	abnormal cell cycle checkpoint function
							Hereditary breast cancer			MP:0000313	abnormal cell death
							Hereditary site-specific ovarian cancer syndrome			MP:0003091	abnormal cell migration
							Intellectual disability			MP:0030943	abnormal centrosome morphology
							PANCREATIC CANCER SUSCEPTIBILITY TO 4			MP:0004023	abnormal chromosome number
							Primary peritoneal carcinoma			MP:0002075	abnormal coat/hair pigmentation
										MP:0002084	abnormal developmental patterning
										MP:0010948	abnormal double-strand DNA break repair
										MP:0003085	abnormal egg cylinder morphology
										MP:0000786	abnormal embryonic neuroepithelial layer differentiation
										MP:0002085	abnormal embryonic tissue morphology
										MP:0003890	abnormal embryonic-extraembryonic boundary morphology
										MP:0001216	abnormal epidermal layer morphology
										MP:0002086	abnormal extraembryonic tissue morphology
										MP:0000377	abnormal hair follicle morphology
										MP:0002073	abnormal hair growth
										MP:0000267	abnormal heart development
										MP:0002722	abnormal immune system organ morphology
										MP:0006271	abnormal involution of the mammary gland
										MP:0000628	abnormal mammary gland development
										MP:0009503	abnormal mammary gland duct morphology
										MP:0009504	abnormal mammary gland epithelium morphology
										MP:0006269	abnormal mammary gland growth during pregnancy
										MP:0009505	abnormal mammary gland lobule morphology
										MP:0000627	abnormal mammary gland morphology
										MP:0003632	abnormal nervous system morphology
										MP:0001126	abnormal ovary morphology
										MP:0011187	abnormal parietal endoderm morphology
										MP:0002230	abnormal primitive streak formation
										MP:0002095	abnormal skin pigmentation
										MP:0008108	abnormal small intestinal villus morphology
										MP:0005031	abnormal trophoblast layer morphology
										MP:0001138	abnormal uterine cervix squamous epithelium morphology
										MP:0011186	abnormal visceral endoderm morphology
										MP:0001710	absent amniotic folds
										MP:0001694	absent egg cylinders
										MP:0001683	absent mesoderm
										MP:0001714	absent trophoblast giant cells
										MP:0001155	arrest of spermatogenesis
										MP:0005159	azoospermia
										MP:0005384	cellular phenotype
										MP:0004028	chromosome breakage
										MP:0005095	decreased T cell proliferation
										MP:0001262	decreased body weight
										MP:0000352	decreased cell proliferation
										MP:0005092	decreased double-positive T cell number
										MP:0001698	decreased embryo size
										MP:0011704	decreased fibroblast proliferation
										MP:0000379	decreased hair follicle number
										MP:0010174	decreased mammary gland epithelial cell proliferation
										MP:0008083	decreased single-positive T cell number
										MP:0014082	decreased small intestinal villus height
										MP:0008844	decreased subcutaneous adipose tissue amount
										MP:0008770	decreased survivor rate
										MP:0000715	decreased thymocyte number
										MP:0001194	dermatitis
										MP:0003988	disorganized embryonic tissue
										MP:0002582	disorganized extraembryonic tissue
										MP:0008008	early cellular replicative senescence
										MP:0003984	embryonic growth retardation
										MP:0011095	embryonic lethality between implantation and placentation, complete penetrance
										MP:0011096	embryonic lethality between implantation and somite formation, complete penetrance
										MP:0011098	embryonic lethality during organogenesis, complete penetrance
										MP:0011092	embryonic lethality, complete penetrance
										MP:0009687	empty decidua capsularis
										MP:0009092	endometrium hyperplasia
										MP:0003401	enlarged tail bud
										MP:0000914	exencephaly
										MP:0001693	failure of primitive streak formation
										MP:0001399	hyperactivity
										MP:0001689	incomplete somite formation
										MP:0002024	increased T cell derived lymphoma incidence
										MP:0006042	increased apoptosis
										MP:0001260	increased body weight
										MP:0002007	increased cellular sensitivity to gamma-irradiation
										MP:0005090	increased double-negative T cell number
										MP:0010264	increased hepatoma incidence
										MP:0004500	increased incidence of tumors by ionizing radiation induction
										MP:0009583	increased keratinocyte proliferation
										MP:0010343	increased lipoma incidence
										MP:0008019	increased liver tumor incidence
										MP:0012431	increased lymphoma incidence
										MP:0001883	increased mammary adenocarcinoma incidence
										MP:0014126	increased mammary gland apoptosis
										MP:0009508	increased mammary gland ductal carcinoma incidence
										MP:0010173	increased mammary gland epithelial cell proliferation
										MP:0010299	increased mammary gland tumor incidence
										MP:0001658	increased mortality induced by gamma-irradiation
										MP:0003750	increased mouth tumor incidence
										MP:0000621	increased salivary adenocarcinoma incidence
										MP:0009766	increased sensitivity to xenobiotic induced morbidity/mortality
										MP:0010300	increased skin tumor incidence
										MP:0004207	increased squamous cell carcinoma incidence
										MP:0002020	increased tumor incidence
										MP:0003675	kidney cysts
										MP:0000585	kinked tail
										MP:0001925	male infertility
										MP:0001884	mammary gland alveolar hyperplasia
										MP:0001885	mammary gland duct hyperplasia
										MP:0000630	mammary gland hyperplasia
										MP:0010768	mortality/aging
										MP:0002006	neoplasm
										MP:0002169	no abnormal phenotype detected
										MP:0000929	open neural tube
										MP:0002016	ovary cysts
										MP:0001732	postnatal growth retardation
										MP:0011091	prenatal lethality, complete penetrance
										MP:0011101	prenatal lethality, incomplete penetrance
										MP:0005389	reproductive system phenotype
										MP:0001147	small testis
										MP:0003054	spina bifida
										MP:0003587	ureter obstruction
										MP:0002676	uterus hyperplasia
BRCA2	BRCA2 DNA repair associated [Source:HGNC Symbol;Acc:HGNC:1101]	ENSG00000139618	q13.1	32315086	32400268	1	Breast Cancer	Brca2	MGI:109337	MP:0008058	abnormal DNA repair
							BREAST-OVARIAN CANCER FAMILIAL SUSCEPTIBILITY TO 2			MP:0005029	abnormal amnion morphology
							Familial pancreatic carcinoma			MP:0002114	abnormal axial skeleton morphology
							Familial prostate cancer			MP:0000662	abnormal branching of the mammary ductal tree
							Fanconi anemia			MP:0005621	abnormal cell physiology
							FANCONI ANEMIA COMPLEMENTATION GROUP D1			MP:0003702	abnormal chromosome morphology
							GLIOMA SUSCEPTIBILITY 3			MP:0002084	abnormal developmental patterning
							Hereditary breast and ovarian cancer syndrome			MP:0010948	abnormal double-strand DNA break repair
							Hereditary breast cancer			MP:0001672	abnormal embryo development
							Hereditary site-specific ovarian cancer syndrome			MP:0002085	abnormal embryonic tissue morphology
							Inherited cancer-predisposing syndrome due to biallelic BRCA2 mutations			MP:0001216	abnormal epidermal layer morphology
							Medulloblastoma			MP:0001231	abnormal epidermis stratum basale morphology
							Nephroblastoma			MP:0001236	abnormal epidermis stratum spinosum morphology
							PANCREATIC CANCER SUSCEPTIBILITY TO 2			MP:0002086	abnormal extraembryonic tissue morphology
							Prostate Cancer			MP:0002396	abnormal hematopoietic system morphology/development
							WILMS TUMOR 1			MP:0004046	abnormal mitosis
										MP:0002066	abnormal motor capabilities/coordination/movement
										MP:0011197	abnormal proamniotic cavity morphology
										MP:0001158	abnormal prostate gland morphology
										MP:0003607	abnormal prostate gland physiology
										MP:0000150	abnormal rib morphology
										MP:0002060	abnormal skin morphology
										MP:0000157	abnormal sternum morphology
										MP:0001718	abnormal visceral yolk sac morphology
										MP:0001241	absent epidermis stratum corneum
										MP:0004806	absent germ cells
										MP:0002777	absent ovarian follicles
										MP:0009078	adrenal gland hyperplasia
										MP:0004024	aneuploidy
										MP:0005159	azoospermia
										MP:0005384	cellular phenotype
										MP:0008866	chromosomal instability
										MP:0004028	chromosome breakage
										MP:0009674	decreased birth weight
										MP:0001262	decreased body weight
										MP:0000333	decreased bone marrow cell number
										MP:0008813	decreased common myeloid progenitor cell number
										MP:0001698	decreased embryo size
										MP:0009431	decreased fetal weight
										MP:0011704	decreased fibroblast proliferation
										MP:0004502	decreased incidence of tumors by chemical induction
										MP:0008770	decreased survivor rate
										MP:0002052	decreased tumor incidence
										MP:0010308	decreased tumor latency
										MP:0008008	early cellular replicative senescence
										MP:0003984	embryonic growth retardation
										MP:0011097	embryonic lethality between somite formation and embryo turning, complete penetrance
										MP:0011098	embryonic lethality during organogenesis, complete penetrance
										MP:0011108	embryonic lethality during organogenesis, incomplete penetrance
										MP:0011092	embryonic lethality, complete penetrance
										MP:0004556	enlarged allantois
										MP:0003335	exocrine pancreatic insufficiency
										MP:0001926	female infertility
										MP:0004201	fetal growth retardation
										MP:0005378	growth/size/body region phenotype
										MP:0005387	immune system phenotype
										MP:0001606	impaired hematopoiesis
										MP:0006413	increased T cell apoptosis
										MP:0002024	increased T cell derived lymphoma incidence
										MP:0006042	increased apoptosis
										MP:0002038	increased carcinoma incidence
										MP:0012431	increased lymphoma incidence
										MP:0001883	increased mammary adenocarcinoma incidence
										MP:0010299	increased mammary gland tumor incidence
										MP:0003992	increased mortality induced by ionizing radiation
										MP:0009219	increased prostate intraepithelial neoplasia incidence
										MP:0008943	increased sensitivity to induced cell death
										MP:0004955	increased thymus weight
										MP:0002020	increased tumor incidence
										MP:0000585	kinked tail
										MP:0011109	lethality throughout fetal growth and development, incomplete penetrance
										MP:0001925	male infertility
										MP:0011088	neonatal lethality, incomplete penetrance
										MP:0002006	neoplasm
										MP:0003631	nervous system phenotype
										MP:0002169	no abnormal phenotype detected
										MP:0000929	open neural tube
										MP:0013236	ovary degeneration
										MP:0011090	perinatal lethality, incomplete penetrance
										MP:0011086	postnatal lethality, incomplete penetrance
										MP:0002083	premature death
										MP:0011091	prenatal lethality, complete penetrance
										MP:0011101	prenatal lethality, incomplete penetrance
										MP:0005389	reproductive system phenotype
										MP:0005044	sepsis
										MP:0001127	small ovary
										MP:0001147	small testis
										MP:0000694	spleen hypoplasia
BRIP1	BRCA1 interacting protein C-terminal helicase 1 [Source:HGNC Symbol;Acc:HGNC:20473]	ENSG00000136492	q23.2	61679139	61863528	-1	Breast Cancer	Brip1	MGI:2442836	MP:0008057	abnormal DNA replication
							Fanconi anemia			MP:0011751	abnormal X-Y chromosome synapsis during male meiosis
							FANCONI ANEMIA COMPLEMENTATION GROUP J			MP:0005621	abnormal cell physiology
							Hereditary breast and ovarian cancer syndrome			MP:0008966	abnormal chiasmata formation
										MP:0003702	abnormal chromosome morphology
										MP:0000367	abnormal coat/ hair morphology
										MP:0002075	abnormal coat/hair pigmentation
										MP:0010948	abnormal double-strand DNA break repair
										MP:0001406	abnormal gait
										MP:0012000	abnormal limb position
										MP:0003582	abnormal ovary development
										MP:0009362	abnormal primary ovarian follicle morphology
										MP:0011750	abnormal seminiferous tubule epithelium morphology
										MP:0002216	abnormal seminiferous tubule morphology
										MP:0006378	abnormal spermatogonia morphology
										MP:0002685	abnormal spermatogonia proliferation
										MP:0001529	abnormal vocalization
										MP:0001304	cataract
										MP:0008866	chromosomal instability
										MP:0000352	decreased cell proliferation
										MP:0001935	decreased litter size
										MP:0008392	decreased primordial germ cell number
										MP:0030934	decreased primordial germ cell proliferation
										MP:0004852	decreased testis weight
										MP:0008008	early cellular replicative senescence
										MP:0009092	endometrium hyperplasia
										MP:0002628	hepatic steatosis
										MP:0013538	increased Harderian gland adenoma incidence
										MP:0002776	increased Sertoli cell number
										MP:0009308	increased adenocarcinoma incidence
										MP:0010383	increased adenoma incidence
										MP:0014040	increased cellular sensitivity to DNA damaging agents
										MP:0012431	increased lymphoma incidence
										MP:0002041	increased pituitary adenoma incidence
										MP:0030935	increased primordial germ cell apoptosis
										MP:0002020	increased tumor incidence
										MP:0004030	induced chromosome breakage
										MP:0002687	oligozoospermia
										MP:0002016	ovary cysts
										MP:0001921	reduced fertility
										MP:0001147	small testis
										MP:0003205	testicular atrophy
										MP:0001940	testis hypoplasia
CASP4	caspase 4 [Source:HGNC Symbol;Acc:HGNC:1505]	ENSG00000196954	q22.3	104942866	104969366	-1		Casp4	MGI:107700	MP:0012125	decreased bronchoconstrictive response
										MP:0008639	decreased circulating interleukin-1 alpha level
										MP:0008642	decreased circulating interleukin-1 beta level
										MP:0008636	decreased circulating interleukin-18 level
										MP:0008655	decreased interleukin-1 alpha secretion
										MP:0008658	decreased interleukin-1 beta secretion
										MP:0008685	decreased interleukin-18 secretion
										MP:0011081	decreased macrophage apoptosis
										MP:0005576	decreased pulmonary ventilation
										MP:0009767	decreased sensitivity to xenobiotic induced morbidity/mortality
										MP:0008734	decreased susceptibility to endotoxin shock
										MP:0005559	increased circulating glucose level
										MP:0005573	increased pulmonary respiratory rate
CASP8	caspase 8 [Source:HGNC Symbol;Acc:HGNC:1509]	ENSG00000064012	q33.1	201233443	201287711	1	Adult hepatocellular carcinoma	Casp8	MGI:1261423	MP:0004392	abnormal CD8-positive, alpha-beta T cell physiology
							Autoimmune lymphoproliferative syndrome with recurrent viral infections			MP:0001828	abnormal T cell activation
							Breast Cancer			MP:0008037	abnormal T cell morphology
							CASPASE 8 DEFICIENCY			MP:0002444	abnormal T cell physiology
							Hepatocellular Carcinoma			MP:0005094	abnormal T cell proliferation
							LUNG CANCER ALVEOLAR CELL CARCINOMA INCLUDED			MP:0003944	abnormal T cell subpopulation ratio
										MP:0002420	abnormal adaptive immunity
										MP:0002429	abnormal blood cell morphology/development
										MP:0002128	abnormal blood circulation
										MP:0001614	abnormal blood vessel morphology
										MP:0000313	abnormal cell death
										MP:0001570	abnormal circulating enzyme level
										MP:0003396	abnormal embryonic hematopoiesis
										MP:0001216	abnormal epidermal layer morphology
										MP:0000266	abnormal heart morphology
										MP:0000277	abnormal heart shape
										MP:0005294	abnormal heart ventricle morphology
										MP:0002396	abnormal hematopoietic system morphology/development
										MP:0002490	abnormal immunoglobulin level
										MP:0002655	abnormal keratinocyte morphology
										MP:0002135	abnormal kidney morphology
										MP:0000598	abnormal liver morphology
										MP:0001175	abnormal lung morphology
										MP:0002619	abnormal lymphocyte morphology
										MP:0008113	abnormal macrophage differentiation
										MP:0002414	abnormal myeloblast morphology/development
										MP:0002189	abnormal myocardial trabeculae morphology
										MP:0005329	abnormal myocardium layer morphology
										MP:0003638	abnormal response/metabolism to endogenous compounds
										MP:0002060	abnormal skin morphology
										MP:0001718	abnormal visceral yolk sac morphology
										MP:0004076	abnormal vitelline vascular remodeling
										MP:0003229	abnormal vitelline vasculature morphology
										MP:0001874	acanthosis
										MP:0005017	decreased B cell number
										MP:0005093	decreased B cell proliferation
										MP:0004978	decreased B-1 B cell number
										MP:0008075	decreased CD4-positive, alpha beta T cell number
										MP:0008079	decreased CD8-positive, alpha-beta T cell number
										MP:0013435	decreased CD8-positive, naive alpha-beta T cell number
										MP:0006414	decreased T cell apoptosis
										MP:0005018	decreased T cell number
										MP:0005095	decreased T cell proliferation
										MP:0001265	decreased body size
										MP:0001262	decreased body weight
										MP:0001698	decreased embryo size
										MP:0000221	decreased leukocyte cell number
										MP:0008182	decreased marginal zone B cell number
										MP:0009764	decreased sensitivity to induced morbidity/mortality
										MP:0005166	decreased susceptibility to injury
										MP:0001194	dermatitis
										MP:0003853	dry skin
										MP:0011098	embryonic lethality during organogenesis, complete penetrance
										MP:0011108	embryonic lethality during organogenesis, incomplete penetrance
										MP:0011092	embryonic lethality, complete penetrance
										MP:0000702	enlarged lymph nodes
										MP:0000691	enlarged spleen
										MP:0001222	epidermal hyperplasia
										MP:0009795	epidermal spongiosis
										MP:0005397	hematopoietic system phenotype
										MP:0005244	hemopericardium
										MP:0001606	impaired hematopoiesis
										MP:0002796	impaired skin barrier function
										MP:0005014	increased B cell number
										MP:0008078	increased CD8-positive, alpha-beta T cell number
										MP:0002497	increased IgE level
										MP:0008499	increased IgG1 level
										MP:0005015	increased T cell number
										MP:0006042	increased apoptosis
										MP:0003222	increased cardiomyocyte apoptosis
										MP:0010844	increased effector memory CD4-positive, alpha-beta T cell number
										MP:0010850	increased effector memory CD8-positive, alpha-beta T cell number
										MP:0003131	increased erythrocyte cell number
										MP:0005013	increased lymphocyte cell number
										MP:0000324	increased mast cell number
										MP:0005165	increased susceptibility to injury
										MP:0003400	kinked neural tube
										MP:0001860	liver inflammation
										MP:0000688	lymphoid hyperplasia
										MP:0006085	myocardium necrosis
										MP:0001722	pale yolk sac
										MP:0001787	pericardial edema
										MP:0011086	postnatal lethality, incomplete penetrance
										MP:0002083	premature death
										MP:0011091	prenatal lethality, complete penetrance
										MP:0001192	scaly skin
										MP:0001786	skin edema
										MP:0000601	small liver
										MP:0000694	spleen hypoplasia
										MP:0001219	thick epidermis
										MP:0002652	thin myocardium
										MP:0000280	thin ventricular wall
										MP:0010017	visceral vascular congestion
										MP:0000930	wavy neural tube
CDH1	cadherin 1 [Source:HGNC Symbol;Acc:HGNC:1748]	ENSG00000039068	q22.1	68737292	68835537	1	BLEPHAROCHEILODONTIC SYNDROME 1	Cdh1	MGI:88354	MP:0001614	abnormal blood vessel morphology
							Blepharo-cheilo-odontic syndrome			MP:0003566	abnormal cell adhesion
							Breast Cancer			MP:0001672	abnormal embryo development
							Cleft lip/palate			MP:0002085	abnormal embryonic tissue morphology
							Endometrial Cancer			MP:0008882	abnormal enterocyte physiology
							GASTRIC CANCER HEREDITARY DIFFUSE			MP:0002086	abnormal extraembryonic tissue morphology
							Hereditary breast cancer			MP:0006270	abnormal mammary gland growth during lactation
							Hereditary diffuse gastric cancer			MP:0006269	abnormal mammary gland growth during pregnancy
							OVARIAN CANCER OVARIAN CANCER EPITHELIAL INCLUDED			MP:0004047	abnormal milk composition
							Prostate Cancer			MP:0005215	abnormal pancreatic islet morphology
										MP:0001711	abnormal placenta morphology
										MP:0010038	abnormal placenta physiology
										MP:0008803	abnormal placental labyrinth vasculature morphology
										MP:0009781	abnormal preimplantation embryo development
										MP:0005028	abnormal trophectoderm morphology
										MP:0005031	abnormal trophoblast layer morphology
										MP:0002663	absent blastocoele
										MP:0012102	absent trophectoderm
										MP:0003059	decreased insulin secretion
										MP:0011521	decreased placental labyrinth size
										MP:0001730	embryonic growth arrest
										MP:0011094	embryonic lethality before implantation, complete penetrance
										MP:0011096	embryonic lethality between implantation and somite formation, complete penetrance
										MP:0011098	embryonic lethality during organogenesis, complete penetrance
										MP:0011092	embryonic lethality, complete penetrance
										MP:0009687	empty decidua capsularis
										MP:0003694	failure of blastocyst to hatch from the zona pellucida
										MP:0012111	failure of morula compaction
										MP:0005378	growth/size/body region phenotype
										MP:0013716	hypolactation
										MP:0005293	impaired glucose tolerance
										MP:0009113	increased pancreatic beta cell mass
										MP:0011819	increased pancreatic beta cell proliferation
										MP:0002412	increased susceptibility to bacterial infection
										MP:0012119	increased trophectoderm apoptosis
										MP:0010249	lactation failure
										MP:0002006	neoplasm
										MP:0002169	no abnormal phenotype detected
										MP:0001722	pale yolk sac
										MP:0003717	pallor
										MP:0001715	placental labyrinth hypoplasia
										MP:0002080	prenatal lethality
										MP:0011091	prenatal lethality, complete penetrance
										MP:0011100	preweaning lethality, complete penetrance
CDH3	cadherin 3 [Source:HGNC Symbol;Acc:HGNC:1762]	ENSG00000062038	q22.1	68636189	68727468	1	ECTODERMAL DYSPLASIA ECTRODACTYLY AND MACULAR DYSTROPHY SYNDROME	Cdh3	MGI:88356	MP:0000628	abnormal mammary gland development
							EEM syndrome			MP:0000627	abnormal mammary gland morphology
							Hypotrichosis with juvenile macular degeneration			MP:0001884	mammary gland alveolar hyperplasia
										MP:0001885	mammary gland duct hyperplasia
										MP:0000630	mammary gland hyperplasia
CDKAL1	CDK5 regulatory subunit associated protein 1 like 1 [Source:HGNC Symbol;Acc:HGNC:21050]	ENSG00000145996	p22.3	20534457	21232404	1		Cdkal1	MGI:1921765	MP:0005621	abnormal cell physiology
										MP:0002078	abnormal glucose homeostasis
										MP:0003564	abnormal insulin secretion
										MP:0001303	abnormal lens morphology
										MP:0003562	abnormal pancreatic beta cell physiology
										MP:0005215	abnormal pancreatic islet morphology
										MP:0009287	decreased abdominal fat pad weight
										MP:0001262	decreased body weight
										MP:0005560	decreased circulating glucose level
										MP:0002727	decreased circulating insulin level
										MP:0000198	decreased circulating phosphate level
										MP:0011940	decreased food intake
										MP:0003059	decreased insulin secretion
										MP:0009356	decreased liver triglyceride level
										MP:0008844	decreased subcutaneous adipose tissue amount
										MP:0005318	decreased triglyceride level
										MP:0005293	impaired glucose tolerance
										MP:0001260	increased body weight
										MP:0005559	increased circulating glucose level
										MP:0005669	increased circulating leptin level
										MP:0001415	increased exploration in new environment
										MP:0009355	increased liver triglyceride level
										MP:0005317	increased triglyceride level
										MP:0002169	no abnormal phenotype detected
CDON	cell adhesion associated, oncogene regulated [Source:HGNC Symbol;Acc:HGNC:17104]	ENSG00000064309	q24.2	125955796	126063335	-1	Alobar holoprosencephaly	Cdon	MGI:1926387	MP:0001614	abnormal blood vessel morphology
							Holoprosencephaly 11			MP:0000822	abnormal brain ventricle morphology
							Lobar holoprosencephaly			MP:0000788	abnormal cerebral cortex morphology
							Microform holoprosencephaly			MP:0003935	abnormal craniofacial development
							Midline interhemispheric variant of holoprosencephaly			MP:0000428	abnormal craniofacial morphology
							Pituitary stalk interruption syndrome			MP:0000783	abnormal forebrain morphology
							Semilobar holoprosencephaly			MP:0000455	abnormal maxilla morphology
							Septopreoptic holoprosencephaly			MP:0004538	abnormal maxillary shelf morphology
										MP:0004948	abnormal neuronal precursor proliferation
										MP:0002233	abnormal nose morphology
										MP:0009653	abnormal palate development
										MP:0012256	abnormal philtrum morphology
										MP:0002820	abnormal premaxilla morphology
										MP:0030137	abnormal upper incisor morphology
										MP:0012541	absent lamina terminalis
										MP:0000430	absent maxillary shelf
										MP:0030201	absent nasal septum cartilage
										MP:0030314	absent primary palate
										MP:0004790	absent upper incisors
										MP:0004463	basisphenoid bone foramen
										MP:0001265	decreased body size
										MP:0009897	decreased maxillary shelf size
										MP:0000440	domed cranium
										MP:0008535	enlarged lateral ventricles
										MP:0001914	hemorrhage
										MP:0005157	holoprosencephaly
										MP:0001891	hydrocephaly
										MP:0030202	nasal septum cartilage hypoplasia
										MP:0011088	neonatal lethality, incomplete penetrance
										MP:0003631	nervous system phenotype
										MP:0011090	perinatal lethality, incomplete penetrance
										MP:0030218	piriform aperture stenosis
										MP:0011086	postnatal lethality, incomplete penetrance
										MP:0002083	premature death
										MP:0011110	preweaning lethality, incomplete penetrance
										MP:0004462	small basisphenoid bone
										MP:0030197	small nasal septum
										MP:0006254	thin cerebral cortex
										MP:0000746	weakness
CFAP57	cilia and flagella associated protein 57 [Source:HGNC Symbol;Acc:HGNC:26485]	ENSG00000243710	p34.2	43172330	43254358	1		Cfap57	MGI:2686209	MP:0002152	abnormal brain morphology
										MP:0001417	decreased exploration in new environment
										MP:0001891	hydrocephaly
										MP:0001925	male infertility
CHD1	chromodomain helicase DNA binding protein 1 [Source:HGNC Symbol;Acc:HGNC:1915]	ENSG00000153922	q21.1	98853985	98929007	-1	CHD1-related neurodevelopment disorder	Chd1	MGI:88393	MP:0003077	abnormal cell cycle
							Intellectual disability-autism-speech apraxia-craniofacial dysmorphism syndrome			MP:0000428	abnormal craniofacial morphology
							PILAROWSKI-BJORNSSON SYNDROME			MP:0002084	abnormal developmental patterning
										MP:0001672	abnormal embryo development
										MP:0001697	abnormal embryo size
										MP:0002092	abnormal eye morphology
										MP:0000455	abnormal maxilla morphology
										MP:0001680	abnormal mesoderm development
										MP:0004258	abnormal placenta size
										MP:0005221	abnormal rostral-caudal axis patterning
										MP:0002100	abnormal tooth morphology
										MP:0012159	absent anterior visceral endoderm
										MP:0002583	absent extraembryonic ectoderm
										MP:0001293	anophthalmia
										MP:0001698	decreased embryo size
										MP:0005562	decreased mean corpuscular hemoglobin
										MP:0005642	decreased mean corpuscular hemoglobin concentration
										MP:0010068	decreased red blood cell distribution width
										MP:0013292	embryonic lethality prior to organogenesis
										MP:0013293	embryonic lethality prior to tooth bud stage
										MP:0011092	embryonic lethality, complete penetrance
										MP:0001696	failure to gastrulate
										MP:0011191	increased embryonic epiblast cell apoptosis
										MP:0003131	increased erythrocyte cell number
										MP:0002608	increased hematocrit
										MP:0002169	no abnormal phenotype detected
										MP:0011100	preweaning lethality, complete penetrance
										MP:0011189	small embryonic epiblast
CHD7	chromodomain helicase DNA binding protein 7 [Source:HGNC Symbol;Acc:HGNC:20626]	ENSG00000171316	q12.2	60678740	60868028	1	CHARGE SYNDROME	Chd7	MGI:2444748	MP:0013350	Rathke's pouch hypoplasia
							HYPOGONADOTROPIC HYPOGONADISM 5 WITH OR WITHOUT ANOSMIA			MP:0003330	abnormal auditory tube morphology
							Kallmann Syndrome			MP:0004924	abnormal behavior
							Normosmic congenital hypogonadotropic hypogonadism			MP:0000913	abnormal brain development
							OMENN SYNDROME			MP:0006126	abnormal cardiac outflow tract development
										MP:0000031	abnormal cochlea morphology
										MP:0012729	abnormal common carotid artery morphology
										MP:0004922	abnormal common crus morphology
										MP:0000780	abnormal corpus callosum morphology
										MP:0001056	abnormal cranial nerve morphology
										MP:0004249	abnormal crista ampullaris morphology
										MP:0004409	abnormal crista ampullaris neuroepithelium morphology
										MP:0006280	abnormal digit development
										MP:0004736	abnormal distortion product otoacoustic emission
										MP:0003938	abnormal ear development
										MP:0004261	abnormal embryonic neuroepithelium morphology
										MP:0012167	abnormal epigenetic regulation of gene expression
										MP:0003126	abnormal external female genitalia morphology
										MP:0001286	abnormal eye development
										MP:0002092	abnormal eye morphology
										MP:0006354	abnormal fourth pharyngeal arch artery morphology
										MP:0000798	abnormal frontal lobe morphology
										MP:0030831	abnormal glenoid fossa morphology
										MP:0000556	abnormal hindlimb morphology
										MP:0000807	abnormal hippocampus morphology
										MP:0030109	abnormal incudomalleolar joint morphology
										MP:0030396	abnormal incus long process morphology
										MP:0005106	abnormal incus morphology
										MP:0030394	abnormal incus short process morphology
										MP:0002859	abnormal inner ear canal fusion
										MP:0000034	abnormal inner ear vestibule morphology
										MP:0002236	abnormal internal nares morphology
										MP:0000037	abnormal lateral semicircular canal morphology
										MP:0005545	abnormal lens development
										MP:0008374	abnormal malleus manubrium morphology
										MP:0000029	abnormal malleus morphology
										MP:0001386	abnormal maternal nurturing
										MP:0020900	abnormal middle ear epithelium morphology
										MP:0005105	abnormal middle ear ossicle morphology
										MP:0002066	abnormal motor capabilities/coordination/movement
										MP:0001516	abnormal motor coordination/balance
										MP:0006306	abnormal nasal pit morphology
										MP:0008547	abnormal neocortex morphology
										MP:0002950	abnormal neural crest cell migration
										MP:0004979	abnormal neuronal precursor cell number
[truncated: 21,152 more rows]

## Sheet: Table S2
Table S2
Sequencing template PCR conditions and sequencing primers.
Gene	Identified variant	Primers for PCR amplification (5' - 3')	PCR product length	Annealing temp.
AXIN2	c.2023dupC, p.Arg675ProfsTer32	F: CCCAAGCCCCATAGGTAAAC	588 bp	67.0°C
		R: CCTAGGACCCTTCACTTCCA
AXIN2	c.2292_2302delGGTTGTCACTT, p.Val765LeufsTer24	F: ATGTGGGGTTGGACTGTGTG	312 bp	59.7°C
		R: CCTTCAGCATCCTCCGGTAT
CHD7	c.5566G>C, p.Glu1856Gln	F: ATGTCATTTCCCGCAATCTC	512 bp	67.0°C
		R: CACAAGCTTTTCTGGGACCT
CREBBP	c.1030C>T, p.Pro344Ser	F: GGTTGATTTCTGTGCTGCTG	332 bp	67.0°C
		R: CTCTCCGTTTGCTTGCTCTC
CREBBP	c.4678G>A, p.Glu1560Lys	F: CCCTCATCTCACTGTTGTGC	324 bp	67.0°C
		R: GTGCATGTGTGAACGGAGAC
EDA	c.206G>C, p.Arg69Pro	F: CTGACGTTGTGCTGCTACCT	349 bp	59.7°C
		R: TGGTCCTGCCCTCTAAATTG
EDA	c.840C>A, p.Asn280Lys	F: CAATGACTGGTCTCGCATCA	266 bp	65.0°C
		R: TTCAACTCCCTCCCAGTGC
EDA	c.866G>A, p.Arg289His	F: CAATGACTGGTCTCGCATCA	266 bp	65.0°C
		R: TTCAACTCCCTCCCAGTGC
EDAR	c.256A>C, p.Ile86Leu	F: TCAGATGCCAAGTGCTACCT	458 bp	65.0°C
		R: TCAGCGTCATTCTCCATGTC
EVC	c.1694delC, p.Ala565ValfsTer23	F: GTGTCTTGTGGGAGGCTTGT	400 bp	67.0°C
		R: GGGTGTTCAGGACGTGAGAT
IRF6	c.1015A>G, p.Arg339Gly	F: TCAGTACCGTGGGAAGGAGT	509 bp	67.0°C
		R: CTCCCTTGACCTCCTCCAG
LAMA3	c.916G>T, p.Glu306Ter	F: ACATCCCAATGTAGGGCTCA	302 bp	60.0°C
		R: CGGGATGCAAACATCCACT
LEF1	c.285G>C, p.Lys95Asn	F: AGGGAAGTCAGTGCATCATT	336 bp	64.5°C
		R: GTTTTAAGGTGGCCATTCCT
LRP6	c.1418G>C, p.Arg473Pro	F: ATTGGACTGACTGGGGAGAA	387 bp	60.5°C
		R: CAGCAGCCATTTCTCATACC
LRP6	c.1629C>G, p.Asp543Glu	F: GGGAAAAGTGGTCAAATAGAGG	422 bp	64.5°C
		R: TCACCAATCACTCGATGAACA
LRP6	c.1735A>G, p.Lys579Glu	F: GGGAAAAGTGGTCAAATAGAGG	422 bp	64.5°C
		R: TCACCAATCACTCGATGAACA
MSX1	c.365dupG, p.Leu123ThrfsTer52	F: CGGTGTCAAAGTGGAGGACT	454 bp	66.6°C
		R: CCTGGGTTCTGGCTACTCAC
PAX9	c.406C>T, p.Gln136Ter	F: ACACATCCGGACCTACAAGC	380 bp	61.4°C
		R: TACCTTGGTCGGTGATGGAG
ROR2	c.1895delC, p.Ser632Ter	F: GAGTACCTATCCAGCCACCA	370 bp	66.6°C
		R: CGATCATGAGGGCATACACC
TBX22	c.725C>T, p.Pro242Leu	F: GAGGCCAAATGGCACAAC	298 bp	66.6°C
		R: TTGGTAAGCCGTTACTGTGG
TP63	c.1594C>G, p.Pro532Ala	F: GGCTGTTTGAAGGGGTGTAG	283 bp	65.9°C
		R: ATCTGTGGGATACGGAGGTG
WNT10A	c.321C>A, p.Cys107Ter	F: CCGTTGGGACAGAGTGTGTG	441 bp	67.0°C
		R: CAGCTTGAGGCAGTGGGTTAG
WNT10A	c.337C>T, p.Arg113Cys	F: CCGTTGGGACAGAGTGTGTG	441 bp	67.0°C
		R: CAGCTTGAGGCAGTGGGTTAG
WNT10A	c.668G>A, p.Arg223His	F: GGGCTTCAGTTTCTCCTTGG	570 bp	61.7°C
		R: AGCAACGTGGTCCTCAGAAG
WNT10A	c.682T>A, p.Phe228Ile	F: GGGCTTCAGTTTCTCCTTGG	570 bp	61.7°C
		R: AGCAACGTGGTCCTCAGAAG
WNT10A	c.695G>A, p.Arg232Gln	F: GGGCTTCAGTTTCTCCTTGG	570 bp	61.7°C
		R: AGCAACGTGGTCCTCAGAAG
WNT10A	c.1034T>C, p.Phe345Ser	F: GGGAGTGGGTTTCAGAAGCAG	493 bp	67.0°C
		R: CTGGCGCAGGATGTTGTG
Amplification of all WNT10A fragments was supplemented with a 5% final DMSO concentration.
All WNT10A primers were taken from Bohring et al. Am J Hum Genet. 2009 Jul;85(1):97-105.

## Sheet: Table S3
Table S3
Characteristics of genes harbouring rare variants identified in patients with ns-TA (gene-phenotype relationships).
					OMIM 2
								Clinical synopsis
Gene		Chr.	MANE Select transcript	pLi 1	Phenotype	MIM number	Inheritance	Mouth	Teeth	Mammalian Phenotype 3 / craniofacial defects
AXIN2	axin 2	17q24.1	ENST00000307078.10 / NM_004655.4	0.570	Oligodontia-colorectal cancer syndrome	608615	AD	none	oligodontia	absent jugum limitans
									permanent tooth agenesis, severe	abnormal cranium morphology
										decreased cranium height
										abnormal neurocranium morphology
										abnormal facial morphology
										protruding tongue
										abnormal head shape
										shortened head
CHD7	chromodomain helicase DNA binding protein 7	8q12.2	ENST00000423902.7 / NM_017780.4	1.000	Hypogonadotropic hypogonadism 5 with or without anosmia	612370	AD	cleft lip	none	abnormal pharyngeal arch artery morphology
								cleft palate		abnormal fourth pharyngeal arch artery morphology
					CHARGE syndrome	214800	AD	cleft lip	none	abnormal sixth pharyngeal arch artery morphology
								cleft palate		otosclerosis
					CHD7 Disorder - includes CHARGE syndrome as well as subsets of features that comprise the CHARGE syndrome phenotype		AD	cleft lip	hypodontia	abnormal oval window morphology
								cleft palate	poor mineralization of teeth	abnormal round window morphology
										increased cranium height
					van Ravenswaaij-Arts CM, Hefner M, Blake K, et al. CHD7 Disorder. 2006 Oct 2 [Updated 2020 Sep 17]. In: Adam MP, Ardinger HH, Pagon RA, et al., editors. GeneReviews® [Internet]. Seattle (WA): University of Washington, Seattle; 1993-2022. Available from: https://www.ncbi.nlm.nih.gov/books/NBK1117/					abnormal middle ear ossicle morphology
										abnormal incus morphology
										abnormal incus long process morphology
										abnormal incus short process morphology
										abnormal malleus morphology
										abnormal malleus manubrium morphology
										abnormal stapes morphology
										abnormal stapes crus morpholgy
										abnormal stapes footplate morphology
										abnormal stapes head morphology
										small stapes obturator foramen
										abnormal nasal pit morphology
										abnormal secondary palate development
										facial asymmetry
										decreased palatal rugae number
										cleft secondary palate
										abnormal internal nares morphology
										eyelid edema
										long snout
										short snout
										abnormal outer ear morphology
CREBBP	CREB binding protein (CBP)	16p13.3	ENST00000262367.10 / NM_004380.3	1.000	Menke-Hennekam syndrome 1	618332	AD	cupid bow lip	none	abnormal craniofacial morphology
								thin vermillion upper lip		large anterior fontanelle
								high palate		wide frontal bone
					Rubinstein-Taybi syndrome 1	180849	AD	small opening of the mouth	dental crowding	abnormal occipital bone morphology
								narrow palate	talon cusps	supernumerary teeth
								high-arched palate	crossbite	short premaxilla
									screwdriver permanent incisors	maxilla hypoplasia
									enamel hypoplasia	short maxilla
									multiple caries	nasal bone hypoplasia
									hypodontia	short nasal bone
									hyperdontia	cleft secondary palate
									natal teeth	broad nasal bridge
									talon cusps on the upper incisors	flattened snout
						Stevens CA. Rubinstein-Taybi Syndrome. 2002 Aug 30 [Updated 2019 Aug 22]. In: Adam MP, Ardinger HH, Pagon RA, et al., editors. GeneReviews® [Internet]. Seattle (WA): University of Washington, Seattle; 1993-2022. Available from: https://www.ncbi.nlm.nih.gov/books/NBK1526/				short snout
EDA	ectodysplasin A	Xq13.1	ENST00000374552.9 / NM_001399.5	0.974	Ectodermal dysplasia 1, hypohidrotic, X-linked	305100	XLR	decreased palatal depth	hypodontia	craniofacial phenotype
								prominent lips	anodontia	abnormal tooth morphology
									microdontia	abnormal incisor morphology
									conical teeth	absent incisors
									taurodontism	short incisors
					Tooth agenesis, selective, X-linked	300451	XLD	none	oligodontia	abnormal molar morphology
									hypodontia	abnormal molar cusp morphology
										abnormal molar root morphology
										decreased molar number
										small molars
										abnormal tooth development
										abnormal tooth eruption
										abnormal enamel morphology
										abnormal palatal rugae morphology
										abnormal nose morphology
										abnormal nasal cavity morphology
										abnormal nasal gland morphology
										abnormal lateral nasal gland morphology
EDAR	ectodysplasin A receptor	2q13	ENST00000258443.7 / NM_022336.4	0.000	Ectodermal dysplasia 10A, hypohidrotic/hair/nail type	129490	AD	none	hypodontia	abnormal tooth morphology
									anodontia	abnormal incisor morphology
									microdontia	absent incisors
									misshapen teeth	small incisors
					Ectodermal dysplasia 10B, hypohidrotic/hair/tooth type,	224900	AR	prominent lips	hypodontia	abnormal molar morphology
									anodontia	abnormal molar cusp morphology
									microdontia	abnormal molar root morphology
									misshapen teeth	decreased molar number
										absent molars
										small molars
										abnormal enamel knot morphology
										supernumerary teeth
										abnormal circumvallate papillae morphology
EVC	EvC ciliary complex subunit 1	4p16.2	ENST00000264956.11 / NM_153717.3	0.000	Ellis-van Creveld syndrome	225500	AR	partial cleft lip	neonatal teeth	abnormal basioccipital bone morphology
								defect in alveolar ridge	hypodontia	abnormal tooth morphology
									delayed eruption	abnormal incisor morphology
					?Weyers acrofacial dysostosis	193530	AD	multiple frenula	single central incisor	abnormal molar morphology
									conical teeth (permanent teeth)
									irregular, small, or absent incisors
IRF6	interferon regulatory factor 6	1q32.2	ENST00000367021.8 / NM_006147.4	1.000	Popliteal pterygium syndrome 1	119500	AD	lower lip pits	none	craniofacial phenotype
								cleft lip		abnormal craniofacial bone morphology
								cleft palate		abnormal cranium morphology
								lower lip cysts		absent presphenoid bone
								syngnathia		abnormal jaw morphology
					van der Woude syndrome 1	119300	AD	lower lip pits	hypodontia	abnormal tooth morphology
								cleft lip		taurodontia
								cleft palate		abnormal incisor morphology
								cleft uvula		abnormal incisor color
					{Orofacial cleft 6}	608864	AD	cleft lip, isolated	none	abnormal molar morphology
								cleft palate, isolated		abnormal molar crown morphology
								cleft lip and cleft palate		abnormal molar cusp morphology
										abnormal molar root morphology
										decreased molar number
										abnormal tooth development
										abnormal enamel development
										abnormal ameloblast morphology
										abnormal enamel mineralization
										abnormal enamel morphology
										abnormal enamel rod pattern
										reduced enamel thickness
										supernumerary teeth
										abnormal Hertwig epithelial root sheath morphology
										abnormal mandibular angle morphology
										small mandible
										abnormal palatine bone horizontal plate morphology
										abnormal craniofacial development
										abnormal palate development
										failure of palatal shelf elevation
										palatal shelf fusion with tongue or mandible
										abnormal mouth morphology
										abnormal oral cavity morphology
										cleft secondary palate
										cleft palate
										abnormal tongue morphology
										round snout
										short snout
										absent outer ear
LAMA3	laminin subunit alpha 3	18q11.2	ENST00000313654.14 / NM_198129.4	0.000	Epidermolysis bullosa, generalized atrophic benign	226650	AR	oral mucosa blisters	dental caries	abnormal ameloblast morphology
									hypodontia	abnormal enamel morphology
									enamel pitting
					Epidermolysis bullosa, junctional, Herlitz type	226700	AR	oral mucosal lesions	enamel hypoplasia
									dental caries
					Laryngoonychocutaneous syndrome	245660	AR	none	amelogenesis imperfecta
LEF1	lymphoid enhancer binding factor 1	4q25	ENST00000265165.6 / NM_016269.5	0.998						abnormal craniofacial morphology
										absent alveolar process
										absent incisors
										absent lower incisors
										absent upper incisors
										absent molars
										arrest of tooth development
										absent teeth
										pointed snout
LRP6	LDL receptor related protein 6	12p13.2	ENST00000261349.9 / NM_002336.3	0.697	Tooth agenesis, selective	616724	AD	none	oligodontia	abnormal cranium morphology
									taurodontism	small cranium
										abnormal frontal bone morphology
										thin neurocranium
										small lower incisors
										long upper incisors
										short incisors
										abnormal molar cusp morphology
										decreased molar number
										small molars
										abnormal tooth development
										abnormal tooth eruption
										growth retardation of molars
										cleft upper lip
										cleft palate
										protruding tongue
										abnormal nose morphology
										abnormal head shape
										abnormal outer ear morphology
MSX1	msh homeobox 1	4p16.2	ENST00000382723.5 / NM_002448.3	0.165	Ectodermal dysplasia 3, Witkop type	189500	AD	lip eversion	normal to small primary teeth	abnormal metopic suture morphology
									partial to total absence of permanent teeth	abnormal cranium morphology
					Orofacial cleft 5	608874	AD	cleft lip and palate	none	large anterior fontanelle
								cleft palate, isolated		abnormal frontal bone morphology
					Tooth agenesis, selective, 1, with or without orofacial cleft	106600	AD		hypodontia	overlapping parietal bones
									oligodontia	absent alveolar process
										abnormal tooth morphology
										absent incisors
										absent lower incisors
										absent upper incisors
										absent molars
										growth retardation of molars
										abnormal mandible morphology
										cleft chin
										short mandible
										absent maxillary shelf
										absent premaxilla
										short maxilla
										small nasal bone
										absent palatine bone horizontal plate
										absent malleus processus brevis
										short malleus
										abnormal palatal shelf fusion at midline
										palatal shelf hypoplasia
										abnormal facial morphology
										abnormal palate morphology
										cleft secondary palate
										cleft palate
										short snout
										shortened head
PAX9	paired box 9	14q13.3	ENST00000361487.7 / NM_001372076.1	0.309	Tooth agenesis, selective, 3	604625	AD	none	agenesis of 6 or more permanent teeth	craniofacial phenotype
									missing secondary dentition	abnormal cranium morphology
									small teeth (in some patients)	abnormal pterygoid process morphology
										absent alveolar process
										abnormal tooth morphology
										abnormal lower incisor morphology
										absent incisors
										absent lower incisors
										abnormal molar morphology
										decreased molar number
										absent molars
										abnormal tooth development
										abnormal dentin development
										abnormal ameloblast morphology
										failure of tooth eruption
										arrest of tooth development
										growth retardation of molars
										abnormal dentin morphology
										absent enamel
										abnormal tooth attrition
										decreased tooth number
										absent teeth
										abnormal mandible morphology
										absent mandibular coronoid process
										abnormal maxillary shelf morphology
										absent maxillary shelf
										absent premaxilla
										abnormal palatine bone horizontal plate morphology
										absent palatine bone horizontal plate
										abnormal Reichert's cartilage morphology
										absent Reichert cartilage
										abnormal secondary palate development
										abnormal palatal shelf elevation
										failure of palatal shelf elevation
										cleft secondary palate
ROR2	receptor tyrosine kinase like orphan receptor 2	9q22.31	ENST00000375708.4 / NM_004560.4	0.000	Brachydactyly, type B1	113000	AD	none	none	abnormal craniofacial morphology
					Robinow syndrome	268310	AR	downturned mouth corners	crowded teeth	abnormal cranium morphology
								triangular mouth	delayed eruption of secondary teeth	increased cranium width
								thin upper lip		large orbits
								gingival hyperplasia		abnormal jaw morphology
								macroglossia		abnormal mandible morphology
								bifid tongue		abnormal mandibular angle morphology
								absent uvula		abnormal mandibular condyloid process morphology
										short mandible
										abnormal maxilla morphology
										abnormal nasal bone morphology
										broad nasal bone
										short nasal bone
										abnormal middle ear ossicle morphology
										abnormal malleus morphology
										abnormal craniofacial development
										abnormal Meckel's cartilage morphology
										short Meckel's cartilage
										abnormal nasal capsule morphology
										failure of palatal shelf elevation
										abnormal facial morphology
										midface hypoplasia
										cleft secondary palate
										cleft palate
										short snout
TBX22	T-box transcription factor 22	Xq21.1	ENST00000373296.8 / NM_001109878.2	0.977	?Abruzzo-Erickson syndrome	302905	XL	cleft palate		decreased palatine bone horizontal plate size
					Cleft palate with ankyloglossia	303400	XL	incomplete cleft palate		abnormal vomer bone morphology
								palatopharyngeal incompetence		small vomer bone
								ankyloglossia		persistent oronasal membrane
					Kantaputra PN, Paramee M, Kaewkhampa A, Hoshino A, Lees M, McEntagart M, Masrour N, Moore GE, Pauws E, Stanier P. Cleft lip with cleft palate, ankyloglossia, and hypodontia are associated with TBX22 mutations. J Dent Res. 2011 Apr;90(4):450-5. doi: 10.1177/0022034510391052.					abnormal palatal rugae morphology
										palate bone hypoplasia
										cleft secondary palate
										tongue ankylosis
										choanal atresia
TP63	tumor protein p63	3q28	ENST00000264731.8 / NM_003722.5	0.977	ADULT syndrome	103285	AD	none	hypodontia	craniofacial phenotype
									oligodontia	abnormal craniofacial morphology
									small teeth	abnormal tooth development
									dysplastic teeth	absent tooth placode
									premature loss of secondary teeth	absent teeth
					Ectrodactyly, ectodermal dysplasia, and cleft lip/palate syndrome 3	604292	AD	cleft lip	selective tooth agenesis	supernumerary teeth
								cleft palate	microdontia	abnormal tooth root morphology
								xerostomia	caries	small mandible
								absence of Stensen duct		small maxilla
					Hay-Wells syndrome	106260	AD	cleft lip	conical teeth	abnormal craniofacial development
								cleft palate	widely spaced teeth	abnormal secondary palate development
									hypodontia	abnormal palatal shelf fusion at midline
									selective tooth agenesis	abnormal facial morphology
					Limb-mammary syndrome	603543	AD	cleft palate	hypodontia	cleft palate
								bifid uvula		abnormal tongue epithelium morphology
					Orofacial cleft 8	618149				absent tongue squamous epithelium
					Rapp-Hodgkin syndrome	129400	AD	small mouth	hypodontia	abnormal olfactory epithelium morphology
								cleft lip	small, conical teeth	abnormal horizontal basal cell of olfactory epithelium morphology
								cleft palate
								cleft uvula
								velopharyngeal incompetence
					Split-hand/foot malformation 4	605289	AD	none	none
WNT10A	Wnt family member 10A	2q35	ENST00000258411.8 / NM_025216.3	0.000	Odontoonychodermal dysplasia	257980	AR	smooth tongue	severe hypodontia	abnormal alveolar process morphology
								reduced fungiform papillae		dental pulp stones
								reduced filiform papillae		taurodontia
					Schopf-Schulz-Passarge syndrome	224750	AR	none	hypodontia	abnormal incisor morphology
					Tooth agenesis, selective, 4	150400	AR, AD	none	agenesis of variable number of permanent teeth	abnormal molar morphology
									small, peg-shaped teeth	abnormal molar crown morphology
									conical teeth	abnormal molar cusp morphology
										abnormal molar root morphology
										absent molars
										small molars
										supernumerary molars
										abnormal dentin mineralization
										abnormal dentin morphology
										abnormal tooth root resorption
										abnormal tongue morphology
										abnormal filiform papillae morphology
										abnormal fungiform papillae morphology
										abnormal fungiform papillae morphology
1 pLi, the probability of being loss-of-function (LoF) intolerant; pLi ≥ 0.9 indicates that gene is LoF intolerant - The Genome Aggregation Database v.2.1.1. https://gnomad.broadinstitute.org/.
2 OMIM, Online Mendelian Inheritance in Man, https://omim.org/.
3 MGI, Mouse Genome Informatics, http://www.informatics.jax.org/.
